# Supplementary material for: A living biobank of canine mammary tumor organoids as a comparative model for human breast cancer
Source: Sci Rep. 2022 Oct 27;12:18051. doi: 10.1038/s41598-022-21706-2 (PMC9614008; doi:10.1038/s41598-022-21706-2)
Supplement: Supplementary file 2 — Supplementary Table S1. [file 41598_2022_21706_MOESM2_ESM.xlsx]

## Sheet: ALL PATIENTS
Table S1. Clinical information of all dogs
Dog number	Breed	Owner consent signed: yes(y)/ no(n)	Age (yr), ?=unknown	Sex: female (f)	Neuter status	Histopathological diagnosis
1	King Charles Spaniel	y	15	f	Spayed	Carcinoma and malignant myoepithelioma
2	Yorkshire Terrier	y	9	f	Intact	Intraductal papillary carcinoma
						Complex adenoma
						Benign mixed tumor
3	French Bulldog	y	11	f	Spayed	Carcinoma and malignant myoepithelioma
4	Tibet-Terrier	y	11	f	Intact	Benign mixed tumor
						Complex adenoma
						Simple adenoma
						Ductal adenoma
5	Italian wind chime	y	13	f	Intact	Carcinoma arising in a complex adenoma
						Complex adenoma
						Mixed carcinoma
6	Mixed breed	y	12	f	Intact	Carcinoma and malignant myoepithelioma
						Simple adenoma
						Benign mixed tumor
8	Yorkshire Terrier	y	15	f	Spayed	Comedocarcinoma
9	English Cocker Spaniel	y	7	f	Intact	Simple adenoma
						Complex adenoma
10	Jack Russell Terrier	y	9	f	Intact	Carcinoma arising in a complex adenoma
11	Yorkshire Terrier	y	11.5	f	Intact	Carcinoma arising in a complex adenoma
						Simple adenoma
13	Sheltie	y	6.7	f	Spayed	Complex carcinoma
14	Golden retriever	y	10.2	f	Intact	Complex carcinoma
15	Golden retriever	y	10.5	f	Intact	Intraductal papillary carcinoma
						Complex carcinoma
16	Dalmatian	y	8.5	f	Intact	Tubular carcinoma
17	Irish setter	y	9.8	f	Intact	Carcinoma and malign myoepithelioma
18	Parson russelTerrier	y	11	f	Intact	Intraductal papillary carcinoma
19	English Springer Spaniel	y	7	f	Intact	Benign mixed tumor
21	Havaneser	y	8.8	f	Spayed	Benign mixed tumor
23	Labrador	y	11	f	Spayed	Intraductal papillary carcinoma and ductal carcinoma
24	Dackel	y	12	f	Intact	Ductal carcinoma
						Complex adenoma
25	Cocker Spaniel	y	13	f	Intact	Ductal carcinoma
						Complex carcinoma
26	Jack Russell Terrier	y	?	f	Spayed	Simple adenoma
						Complex adenoma
28	Chihuahua	y	?	f	Intact	Benign mixed tumor
29	German Sheperd mix	y	12	f	Spayed	Benign mixed tumor
31	Dackel	y	11	f	Intact	Intraductal papillary adenoma
32	French Bulldog	y	12	f	Intact	Invasive micropapillary carcinoma
						Tubular carcinoma
						Complex adenoma
33	Labrador	y	13	f	Intact	Intraductal papillary carcinoma
36	Doberman	y	7	f	Intact	Intralymphatic metastasis of a carcinoma, subtype unknown
37	Jack Russell Terrier	y	?	f	Intact	Intraductal papillary adenoma
38	Yorkshire Terrier	y	12	f	Intact	Benign mixed tumor
41	Icelandic Shepherd Dog	y	9.5	f	Intact	Carcinoma and malignant myoepithelioma
43	Beauceron	y	13	f	Spayed	Complex carcinoma
						Benign mixed tumor
44	Border collie	y	10	f	Intact	Simple adenoma
45	Mixed breed	y	9	f	Intact	Complex adenoma
46	Gordon Setter	y	9	f	Intact	Benign mixed tumor
47	Puddle	y	11	f	Intact	Complex carcinoma
						Complex adenoma
48	Puddle	y	13	f	Spayed	Complex carcinoma
						Simple adenoma
49	Briard	y	9.7	f	Intact	Ductal adenoma
50	American Staffordshire Terrier	y	5.5	f	Intact	Benign mixed tumor
51	Appenzell Mountain dog	y	14	f	Intact	Complex carcinoma
						Solid carcinoma
						Benign mixed tumor
54	Chihuahua	y	10	f	Spayed	Simple adenoma
55	Hovawart	y	7	f	Intact	Tubulopapillary carcinoma
56	Nova Scotia Duck Tolling Retriever	y	4	f	Intact	Complex adenoma
57	Mixed breed	y	6	f	Spayed	Invasive micropapillary carcinoma
						Complex carcinoma
						Complex carcinoma
						Benign mixed tumor
59	Border collie	y	10	f	Intact	Complex carcinoma
60	German Sheperd	y	9	f	Intact	Complex carcinoma
61	Irish setter	y	9	f	Intact	Comedocarcinoma
62	English Springer Spaniel	y	?	f	Intact	Complex carcinoma
						Benign mixed tumor
63	Cocker Spaniel	y	9	f	Intact	Intraductal papillary carcinoma
						Complex carcinoma
						Complex carcinoma
						Benign mixed tumor
