# Supplementary material for: A living biobank of canine mammary tumor organoids as a comparative model for human breast cancer
Source: Sci Rep. 2022 Oct 27;12:18051. doi: 10.1038/s41598-022-21706-2 (PMC9614008; doi:10.1038/s41598-022-21706-2)
Supplement: Supplementary file 3 — Supplementary Table S2. [file 41598_2022_21706_MOESM3_ESM.xlsx]

## Sheet: CARCINOMAS
Table S2. Clinical information and characterization of dogs presenting malignant tumors
Dog order	Dog number	Sample Name	Breed	Age (yr)	Sex: female (f)	Neuter status	Histopathological diagnosis	Grade	TNM staging	Lymphatic vessel invasion	Adenoma (A) or mixed tumors (M) affect other complexes	ER	PR	HER2	Molecular classification	Organoids established success(s) / failure (f) / not tried (nt)	Neoadjuvant chemotherapies: yes(y)/ no(n)
1	1	CMT-01-C	King Charles Spaniel	15	f	Spayed	Carcinoma and malignant myoepithelioma	II	3	No	No	-	-	1+	Triple negative basal like	s	n
2	2	CMT-02-C	Yorkshire Terrier	9	f	Intact	Intraductal papillary carcinoma	II	2	No	A + M	-	-	-	Triple negative basal like	s	n
3	3	CMT-03-C	French Bulldog	11	f	Spayed	Carcinoma and malignant myoepithelioma	II	1	No	No	-	-	-	Triple negative basal like	s	n
4	5	CMT-05-C	Italian wind chime	13	f	Intact	Carcinoma arising in a complex adenoma	I	4	Yes	A + M	+	-	-	Luminal B	s	n
5	6	CMT-06-C	Mixed breed	12	f	Intact	Carcinoma and malignant myoepithelioma	I	1	No	A + M	+	+	1+	Luminal A	s	n
6	8	CMT-08-C	Yorkshire Terrier	15	f	Spayed	Comedocarcinoma	III	4	Yes	No	-	-	2+	Triple negative basal like	s	n
7	10	CMT-10-C	Jack Russell Terrier	9	f	Intact	Carcinoma arising in a complex adenoma	I	2	No	No					nt	n
8	11	CMT-11-C	Yorkshire Terrier	11,5	f	Intact	Carcinoma arising in a complex adenoma	I	1	No	A	+	+	1+	Luminal A	f	n
9	13	CMT-13-C	Sheltie	6,7	f	Spayed	Complex carcinoma	II	1	No	No	+	+	1+	Luminal A	f	n
10	14	CMT-14-C	Golden retriever	10,2	f	Intact	Complex carcinoma	II	1	No	No	+	+	1+	Luminal A	nt	n
11	15	CMT-15-C1	Golden retriever	10,5	f	Intact	Intraductal papillary carcinoma	I	2	No	No	+	+	1+	Luminal A	nt	n
		CMT-15-C2					Complex carcinoma	I				+	+	1+	Luminal A	s	n
12	16	CMT-16-C	Dalmatian	8.5	f	Intact	Tubular carcinoma	I	3	No	No	+	+	2+	Luminal A	s	n
13	17	CMT-17-C	Irish setter	9.8	f	Intact	Carcinoma and malign myoepithelioma	II	3	No	No	+	-	1+	Luminal A	s	n
14	18	CMT-18-C	Parson russelTerrier	11	f	Intact	Intraductal papillary carcinoma	II	2	No	No	-	-	1+	Triple negative basal like	nt	n
15	23	CMT-23-C	Labrador	11	f	Spayed	Intraductal papillary carcinoma and ductal carcinoma	II	1	No	No	+	-	2+	Luminal A	f	n
16	24	CMT-24-C	Dackel	12	f	Intact	Ductal carcinoma	III	2	No	A	+	-	1+	Luminal A	nt	n
17	25	CMT-25-C1	Cocker Spaniel	13	f	Intact	Ductal carcinoma	II	2	No	No	+	-	0	Luminal B	s	n
		CMT-25-C2					Complex carcinoma	II	4	Yes		+	+	1+	Luminal A	s	n
18	32	CMT-32-C1	French Bulldog	12	f	Intact	Invasive micropapillary carcinoma	I	2	No	A	+	-	1+	Luminal A	f	n
		CMT-32-C2					Tubular carcinoma	I	2			+	+	1+	Luminal A	f	n
19	33	CMT-33-C	Labrador	13	f	Intact	Intraductal papillary carcinoma	II	1	No	No	+	+	1+	Luminal A	s	n
20	36	CMT-36-C	Doberman	7	f	Intact	Intralymphatic metastasis of a carcinoma, subtype unknown		4	Yes	No	+	-	1+	Luminal B	s	n
21	41	CMT-41-C	Icelandic Shepherd Dog	9,5	f	Intact	Carcinoma and malignant myoepithelioma	I	3	No	No	+	+	1+	Luminal A	nt	n
22	43	CMT-43-C	Beauceron	13	f	Spayed	Complex carcinoma	I	2	No	M					nt	n
23	47	CMT-47-C	Puddle	11	f	Intact	Complex carcinoma	I	1	No	A					nt	n
24	48	CMT-48-C	Puddle	13	f	Spayed	Complex carcinoma	I	1	No	A					nt	n
25	51	CMT-51-C3	Appenzeller Sennenhund	14	f	Intact	Complex carcinoma	II	4	Yes	M	+	+	1+	Luminal A	s	n
		CMT-51-C4					Solid carcinoma	III				-	-	0	Triple negative basal like	s	n
26	55	CMT-55-C	Hovawart	7	f	Intact	Tubulopapillary carcinoma	I	1	No	No					nt	n
27	57	CMT-57-C1	Mixed breed	6	f	Spayed	Invasive micropapillary carcinoma	II	1	No	M	-	-	1+	Triple negative basal like	nt	n
		CMT-57-C2					Complex carcinoma	I	1			-	-	1+	Triple negative basal like	nt	n
		CMT-57-C3					Complex carcinoma	I	1			+	-	1+	Luminal A	nt	n
28	59	CMT-59-C	Border collie	10	f	Intact	Complex carcinoma	I	1	No	No	+	+	1+	Luminal A	nt	n
29	60	CMT-60-C	German Sheperd	9	f	Intact	Complex carcinoma	I	2	No	No	+	+	2+	Luminal A	s	n
30	61	CMT-61-C	Irish setter	9	f	Intact	Comedocarcinoma	III	4	Yes	No	+	-	1+	Luminal A	nt	n
31	62	CMT-62-C	English Springer Spaniel	?	f	Intact	Complex carcinoma	I	2	No	M	+	+	1+	Luminal A	nt	n
32	63	CMT-63-C1	Cocker Spaniel	9	f	Intact	Intraductal papillary carcinoma	II	4	Yes	M					nt	n
		CMT-63-C2					Complex carcinoma	I		No						nt	n
		CMT-63-C					Complex carcinoma	II		No		+	+	1+	Luminal A	s	n
