# Supplementary material for: A living biobank of canine mammary tumor organoids as a comparative model for human breast cancer
Source: Sci Rep. 2022 Oct 27;12:18051. doi: 10.1038/s41598-022-21706-2 (PMC9614008; doi:10.1038/s41598-022-21706-2)
Supplement: Supplementary file 4 — Supplementary Table S3. [file 41598_2022_21706_MOESM4_ESM.xlsx]

## Sheet: Sheet1
Table S3. Detailed characterization of tissue/organoid pairs
	Tissues																Organoids
Dog number	Sample Name	Normal / Adenoma / Carcinoma	Histological grade (for carcinomas only) (Pena, 2013)	HE	Vimentin	CK7/8 = Cam5.2	CK5/6	CK14	p63	Ki67 (% positive cells)	ER (% positive cells)	ER (Allred)	PR (% positive cells)	PR (Allred score)	HER2 (Pena)	Molecular classification (for tumors only, not normal tissue)	Sample name	Normal / Adenoma / Carcinoma	HE	Vimentin	CK7/8 = Cam5.2	CK5/6	CK14	p63	Ki67	ER (% positive cells)	ER (Allred score)	PR (% positive cells)	PR (Allred score)	HER2 (Pena)	Molecular classification (for tumors only, not normal tissue)	IHC: match tissue/ organoid: good (3), medium (2), poor (1)	Passage reached	Thawing test success(s) / failure (f) / not tried (nt)	SNP assay: match tissue / organoids: Yes/no/not tried
1	CMT-01-C	C	II	Carcinoma and malignant myoepithelioma	around 10% display week signal, mainly in tumor periphery	20-25%, forming tubules/acini embedded in negative cells.	>98% (tubules and surrounding cells)	5-10% in tumor periphery and near necrotic center (not the tubules)	75-80%, not the tubules	0.214	0	0	0	0	1+	Triple negative basal like	ORG-01-C	C	Organoids with multiple small tubules (cribriform), other organoids more solid with vacuolated poygonal cells.	almost all organoids surrounded by single layer of positive cells (20% of all cells)	40-50% of all cells. Positive cells frequently arranged in tubules and nests enclosed by negative cells. Some tubular organoids fully positive.	80-90% positive. Negative cells encircled by positive cells.	around 50% positive, usually a single peripheral cell layer plus interspersed individual cells. Few organoids fully positive.	around 30-40% of the cells, in almost all organoids as a peripheral layer. Single organoids completely positive.	0.25	<1%	2	0	0	2+	Triple negative basal like	3	2	nt	nt
2	CMT-02-C	C	II	Intraductal papillary carcinoma	5-10% (basal cells only)	80-90% (not basal cells)	25-30% (basal cells only)	25-30% (basal cells only)	around 10% (basal cells only)	0.39	<1%	2	0	0	0	Triple negative basal like	ORG-02-C	C	around 30% tubuloacini, other organoids with multiple irregular tubular lumina, or solid with vacuolated/pleomorphic cells.	around 5% (basal cells of 20% of all organoids)	90% of all cells and organoids. Individual organoids completely negative.	50-60% of all cells. Individual organoids fully positive, most organoids mix of positive and negative cells.	80-90% of all cells, most organoids fully positive, others only basal cells or mixed.	around 10% of all cells, in groups (part of organoids, no clear distribution).	0.49	<10%	4			1+	Luminal B	1	2	nt	nt
3	CMT-03-C	C	II	Carcinoma and malignant myoepithelioma	40-50% basal cells or fibroblasts	5-10% forming small tubules embedded in negative cells.	>98% positive	>98% positive	around 90% positive (small tubules negative)	0.218	<1%	2	0	0	1+	Triple negative basal like	ORG-03-C	C	around 40% single- to double-layered tubuloacini, around 10% organoids with multiple tubules (cribriform), rest solid with vacuolated polygonal cells.	5-10% of all cells, single layer of positive cells in about 50% of all organoids	around 60% of all cells. 20-25% of organoids fully positive, 50% mixed, rest negative	>95% cells positive. around 70% of organoids completely positive, rest mixed	50-60% of cells positive. 40-50% of organoids fully positive, few mixed, rest with a single peripheral positive layer.	40- 50% of cells positive. around 30% organoids fully positive, around 50% with peripheral positive layer, rest negative.	0.334	<1%	2	0	0	2+	Triple negative basal like	2	3	nt	nt
5	CMT-05-C	C	I	Carcinoma arising in a complex adenoma	75% of all cells, mainly solid areas with spindeloid cells, and basal cells	around 25% of all cells, tubular and luminal cells; spindeloid cells negative.	around 25-30% of all cells, tubular and luminal cells.	around 25-30% of all cells, tubular and luminal cells.	around 50% of all cells, parts of spindeloid cells and basal layer of tubules.	0.152	Epithelial cells: 10-20% strong. Spindeloid cells 90% strong.	Epithelial cells: 5 ; Spindeloid cells: 8	0	0	0	Luminal B	ORG-05-C	C	around 60% organoids tubuloacinar, around 40% organoids cribriform with comedonecrosis.	around 30% positive for cribriform organoids	tubulo acinar organoids 100% positive, cribriform organoids 50% positive	tubulo acinar organoids <10% positive, cribriform organoids 50% positive	around 10% positive cells for both cell types	all negative	0.486	0	0	0	0	1+	Triple negative basal like	1	9	nt	no
	CMT-05-A	A		Complex adenoma	around 60% of all cells: basal cells and fibroblasts, and solid islands of spindeloid cells.	around 40% of all cells: tubular und luminal cells. Spindeloid cells negative.	around 50% of all cells: basal and 30% of luminal cells positive, spindeloid and 70% of luminal cells negative.	around 30-40% of all cells: basal cells positive, luminal and spindeloid cells negative.	around 25-30% of all cells: basal cells positive. Luminal and spindeloid cells negative.	0.131	Epithelial cells: 33-66% strong, Spindeloid cells 90% strong	Epithelial cells: 6 ; Spindeloid cells: 8	Epithelial cells: 50% strong, Spindeloid cells <1% moderate	Epithelial cells: 7, Spindeloid cells 3	1+	Luminal A	ORG-05-A	A	around 75% organoids solid to cribriform, around 25% organoids with squamous differentiation. One organoid with comedonecrosis.	10% of all cells: single cell layer around all organoids.	around 60-70% of all cells. Organoids with squamous differentiation negative.	around 75% of all cells positive: Organoids with squamous differentiation fully positive, some organoids with acinar differentiation partially to completely positive, other only with single peripheral cell layer positive.	around 60-70% of all cells, distribution comparable to CK5/6.	around 40-50% of all cells positive: organoids with squamous differentiation largely positive, organoids with acinar differentiation luminal cells negative, peripheral cell layer positive	0.307	around 20% of "acinar" cells with strong signal.	6	0.26	6	1+	Luminal B	3	4	s	nt
6	CMT-06-C	C	I	Carcinoma and malignant myoepithelioma	Interstitial fibroblasts, around 40% of tumor cells (basal/vacuolated cells).	60-70% of all cells (luminal)	10-20% of all cells, mainly basal cells, but very patchy/intermingled.	around of all cells 20% (basal cells, patchy distribution)	40-50% of all cells: single row of basal cells, but also more solid areas completely positive.	0.066	0.697	8	0.42	7	1+	Luminal A	ORG-06-C	C	around 40% squamous differentiation, around 40% multilayered sheets with micropapillary projections, around 10% solid, around 10% double-layered tubuloacini.	30% (basal and luminal cells of tubules and cell multilayers)	30% (basal and luminal cells of tubules and cell multilayers)	80-90% (cell multilayers and large islands)	90% (cell multilayers and large islands)	50% (cell multilayers and large islands partially stained)	0.526	0.093	4	0.254	5	1+	Luminal B	2	3	nt	nt
	T-6-N	N		Lobular hyperplasia	Interstital fibroblasts and rare basal cells positive	Acini and ducts with one layer of luminal cells positive.	Acini: one layer of basal cells positive. Ducts with luminal and basal cells positive.	Acini: one layer of basal cells positive. Ducts with luminal and basal cells positive.	Acini and ducts with one layer of luminal cells positive.	0.011	0.538	7	0.219	5	3+		ORG-06-N	N	single-layered and bi-layered acini, solid "buds" and few squamous organoids	solid "buds" and single-layered acini positive. Bi-layered acini with peripheral positive layer.	Luminal cells of bi-layered acini positive	80-90% of all cells positive. around 10-20% of multi-layered acini with luminal negative layer.	80-90% of all cells positive. around 10-20% of multi-layered acini with luminal negative layer.	80-90% positive, in some organoids only peripheral cells.	0.089	0.313	5	0.069	4	0		1	2	nt	nt
8	CMT-08-C	C	III	Comedocarcinoma	75% of neoplastic cells	80% of neoplastic cells	50% (patchy distribution, even within microproliferations)	1% (individual cells in neoplastic proliferations)	1% (individual cells in neoplastic proliferations)	0.384	0	0	0	0	2+	Triple negative basal like	ORG-08-C	C	small single- to double-layered tubuloacini with luminal secretion.	60% of cells, >90% of organoids.	>98% of cells and organoids.	around 90% of organoids and cells.	around 25% of organoids completely positive, around 40% of organoids partially positive. 40-50% of cells positive.	<1% of cells (often groups of cells / non-tubuloacinar organoids)	0.877	0	0	0	0	2+	Triple negative basal like	3	5	nt	nt
11	T-11-N	N		Normal to hyperplastic mammary tissue	40% (basal cells)		40-50% (basal cells of acini), 100% in collecting ducts	30-40% (basal cells of acini), 50% in collecting ducts (basal cells mainly)	10-20% in acini, around 40% in ducts	0.15	0.81	8	0.078	4	2+		ORG-11-N	N	bi-layered acini	40% (outer layer)	90% (weak to moderate staining intensity)	90% basal and luminal cells (20% of organoids only basal)	90% basal and luminal cells (20% of organoids only basal)	40% of all cells, mainly peripheral, few groups/organoids with all cells positive	0.534	0.478	5	0.01	2	0		1	9	nt	yes
16	CMT-16-C	C	I	Tubular carcinoma	around 10% of tubular cells positive. Stromal fibroblasts positive.	All tubular cells positive. Few basal cells of proliferations in larger lumina negative.	Almost 100% of neoplastic cells positive.	>95% of neoplastic cells positive. Negative cells among larger lumina lining cells.	around 10% of neoplastic cells positive. Larger lumina lined by one layer of positive. cells, luminal layer negative.	0.054	0.039	4	0.15	5	2+	Luminal A	ORG-16-C	C	single-layered tubules, with papillary luminal projections	around 10% of organoids with a peripheral single layer of positive cells.	>95% of all cells positive	>95% of all cells positive	50% of all cells positive: basal cell layer and intermingled luminal cells.	around 10% of all cells, only peripheral/basal cells.	0.0448	0.0116	3	0.05	3	0	Luminal A	2	5	f	nt
17	CMT-17-C	C	II	Carcinoma and malignant myoepithelioma	Spindeloid cells and basal cells of tubulo-acinar structures positive. Luminal cells negative.	Tubulo-acinar cells positive. Spindeloid cells negative. (around 10% of all neoplastic cells positive).	Tubulo-acinar cells with both layers positive. Ducts with only basal layer positive. Spindeloid cells negative. (around 15-20% of all neoplastic cells positive)	About 50% of tubulo-acinar structures with only basal layer positive, other half with both layers positive. Ducts with only basal layer positive. Spindeloid cells negative. (around 10-15% of all neoplastic cells positive)	Basal cells of tubulo-acinar structures and ducts and about 20% of spindeloid cells.	0.1225	0.325	5	0.004	3	1+	Luminal A	ORG-17-C	C	single-layered tubules and solid organoids with slit-like double-layered lumina	two organoids with a positive peripheral cell layer.	around 80% of cells positive	around 70-80% of cells positive. Some organoids with single peripheral positive cell layer	around 80% of cells positive. Some organoids with single peripheral positive cell layer.	80% of organoids positive, mostly heterogenous mix of positive and negative cells, around 60% of all cells positive.	0.0198	0.495	7	0.005	2		Luminal A	3	11	s	yes
	T-17-N	N		Lobular hyperplasia with secretory activity	Basal layer of acini and ducts positive.	Luminal cells of ducts positive, luminal cells of acinar structures only faintly positive.	Basal cells of acini and ducts, and luminal duct epithelium positive.	Basal cells of acini and ducts in normal tissue, but only around 20% of basal cells in hyperplastic nodules	Basal cells of acini (only around 20%) and ducts.	0.379	0.829	8	0.303	6	2+		ORG-17-N	N	single- to bi-layered tubules, some with luminal secretion	around 60% of organoids with 1-3 peripheral layers of positive cells (around 10% of all cells)	around 20% of organoids weakly positive (mostly small organoids).	>95% of organoids and cells positive. Most organoids completely positive, few with only peripheral positive layer.	All organoids, around 50-60% of cells, mainly peripheral layer positive.	around 50% of organoids with a single peripheral positive layer. Few organoids with multiple layers or focal aggregates of positive cells. Small organoids negative.	0.3714	0.053	5	0.005	4	2+		2	12	s	yes
25	CMT-25-C1	C	II	Ductal carcinoma	islands and cords with 1-3 peripheral positive layers, interspersed individual positive cells in the center of the islands.	Luminal cells moderately positive. around 30-40% of all cells.	around 80-90% strongly positive. (peripheral layer plus luminal cells). Some cells in between weakly to moderately positive.	around 60% of cells positive (peripheral always positive, intermediate and luminal cells variably positive)	1-5 peripheral layers of positive cells, around 30-40% of all cells positive. Larger islands also with interspersed positive cells.	0.1545	0.015	3	0.0057	3	0	Luminal B	ORG-25-C1	C	40-50% single to double-layered tubules, 40-50% squamous differentiation, rest solid with small basaloid cells.	around 60% of cells and >90% of organoids positive. Small organoids completely positive, larger organoids (both tubular and squamous) with single peripheral positive layer.	around 30% of organoids and 25% of cells positive. 50% of tubular organoids completely positive, rest negative. Squamous organoids usually with peripheral positive layer. Small solid organoids variably positive.	All organoids completely positive	All organoids and >90% of cells positive.	Around 80% of organoids and 60-70% of cells positive. Single-layered tubules usually negative. Double-layered tubules and squamous organoids with single peripheral positive layer. Small organoids usually completely positive.	0.234	0.022	3	0	0	0	Luminal B	3	8	s	yes
	CMT-25-C2	C	II	Complex carcinoma	Around 98% of spindeloid cells are positive, as are basal cells of tubular structures. Luminal cells of tubular structures and small cell nests with polygonal to spindeloid cells are negative.	Luminal cells of about 50% of tubular structures are positve. Spindeloid cells and basal epithelial cells are negative.	Most luminal and basal cells of epithelial structures as well as small cell nests are positive. Spindeloid cells are negative.	Most basal cells of epithelial structures and small cell nests are positive. Luminal cells and spindeloid cells are negative.	25-40% of spindeloid cells, often surrounding small tubular structures, and outer epithelial cells of tubular structures are positive. Remaining spindeloid cells are negative.	0.09	0.04	5	0.057	4	1+	Luminal A	ORG-25-C2	C	Around 70% solid organoids, of those about 10% with squamous differentiation. About 25% of organoids solid with bilayered lumina (duct-like), about 5% composed of bilayered tubules.	Around 90% of all organoids with one single positive layer in periphery. Desquamated cells around large organoids also positive.	Organoids composed of bilayered tubules are positive (ca. 5%), remaining negative or non-specific peripheric signal	All organoids and >99% of all cells positive. Few peripheral small buds and desquamated cells negative.	All organoids and >99% of all cells positive. Few peripheral small buds and desquamated cells negative.	All organoids at least partially positive. Bilayered tubules/ducts are positive, as well as 1-2 peripheral cell layers and some scattered cells in the center of larger organoids. Those centers with squamous differentiation are negative.	0.689	0.05	4	0.05	4	0	Luminal B	2	12	s	yes
32	CMT-32-A	A		Complex adenoma	Myoepithelial cells and basal cells of tubules positive.	Luminal cells of double-layered tubules and small single-layered tubules positive.	Single-layered tubules, basal cells of double-layered tubules and about 75% of luminal cells positive. around 20-30% of spindeloid cells (myoepithelial cells) positive.	Basal cells of larger tubules and around 25% of single-layered tubules positive. around 20% of spindeloid cells positive (scattered).	Basal cells of double-layered tubules and scattered cells in areas with small tubules and spindeloid cells (around 10-20%).	0.064	0.378	7	0.006	2	2+	Luminal A	ORG-32-A	A	single- to double-layered acinar structures with secretory activity	15-20% of organoids with single peripheral positive cell layer (<10% of cells).	around 50% of organoids/cells moderately positive. (all cells per organoid)	All organoids, >95% of cells positive.	>98% of organoids/cells positive. Most organoids completely positive, some only partially.	around 5-10% of organoids with peripheral positive cells (around 2-5% of cells).	0.1258	0.495	6	0	0		Luminal A	3	11	s	yes
	CMT-32-N	N		Non-neoplastic mammary tissue, mild to moderate interstitial fibrosis, mild lymphocytic infiltration.	Ducts and occasional acini with basal cells positive.	Luminal cells of acini and ducts.	Basal cells of acini and both basal and luminal cells of ducts positive.	Basal cells of acini and ducts positive.	Basal cells of acini and ducts positive.	0.087	0.541	7	0.242	5	3+		ORG-32-N	N	mainly single-layered acinar structures	around 30% of organoids positive (completely or peripheral cell layer; mainly small organoids)	around 75% of organoids/cells moderately positive (all cells per organoid)	around 90% of organoids completely positive, few with only peripheral layer positive, 5-10% negative.	around 90% of organoids completely positive, few with only peripheral layer positive, 10% negative	around 50% of organoids with a single peripheral positive layer. Few organoids with multiple layers or focal aggregates of positive cells. Some organoids completely negative	0.1227	0.005	2	0	0	1+		1	6	s	nt
33	CMT-33-C	C	II	Intraductal papillary carcinoma			In 25% of the tumor almost all neoplastic cells show a moderate to strong signal. In 75% of the tumor, only superficial row of cells plus interspersed cells positive (around 10% of neoplastic cells).		Basal cells of papillary proliferations.	0.034	0.015	5	0.12	4	1+	Luminal A	ORG-33-C	C	uni- and double-layered acinar structures with central necrotic debris, few solid organoids.	negative	80% of uni- and bilayerd organoids positive (all cells). Solid organoids usually negative.	all organoids negative.	Around 40% of organoids partially or completely positive, both acinar and solid ones.	46% of positive cells	0.2	<1%	3	0.03	5	1+	Luminal B	2	12	s	yes
36	CMT-36-C	C	Metastasis	Intralymphatic metastasis of a carcinoma, subtype unknown	around 75% of intralymphatic cells positive.	>99% intralymphatic cells positive.	Around 60% of intralymphatic cells positive.	>99% intralymphatic cells positive.	Intralymphatic cells negative.	0.15	0.15	5	<1%	2	1+	Luminal B	ORG-36-C	C	single- to double-layered acinar structures with secretory activity, some squamous differentiation	around 10% of organoids with a peripheral single layer of positive cells.	around 10% of organoids weakly positive	All organoids, >95% of cells positive	around 80% of cells positive. Some organoids with single peripheral positive cell layer.	20% of positive cells	0.223	0.03	5	<1%	4	2+	Luminal B	3	9	s	yes
	T-36-N	N		Fibroadenomatous hyperplasia	Luminal cells negative, basal cells positive.	Luminal cells of acini and ducts positive.	Basal cells of acini and ducts, about 50% of ductal luminal cells positive.	Basal cells of acini and ducts, about 10% of ductal luminal cells positive.	Basal cells of acini and ducts positive.	0.2	0.64	5	0.23	5	3+		ORG-36-N	N	single-layered and bi-layered acini, solid "buds" and few squamous organoids	5% of all cells, single layer of positive cells in about 50% of all organoids	25% (basal and luminal cells of tubules and cell multilayers)	around 80% of cells positive	all organoids positive	around 50% of organoids with a single peripheral positive layer.	0.273	0.14	5	0	0	1+		2	10	s	yes
51	CMT-51-C4	C	III	Solid carcinoma			>98% positive		5-10% of neoplastic cells, frequently peripheral layer of islands and cords.	0.44	<1%	3	<1%	3	0	Triple negative basal like	ORG-51-C4	C	single-layered and bi-layered acini, solid "buds" and few squamous organoids			around 10% of positive cells		all negative	0.05	<1%	3	0	0	0	Triple negative basal like	2	12	s	yes
60	CMT-60-C	C	I	Complex carcinoma			>95% of basal cells of neoplastic tubules, 75% of luminal cells of neoplastic tubules (membranous signal)		>98% of basal cells of neoplastic tubules, indivdual cells in between spindle cell proliferations (<5%)	0.037	0.25	6	0.2	6	2+	Luminal A	ORG-60-C	C	uni- (rarely bi-)layered acini with luminal secretion			>99% of organoids, >95% of cells positive. Some luminal cells of bilayered organoids negative.		50% of organoids and 20% of cells positive.	0.01	<1%	3	<1%	3	1+	Triple negative basal like	1	9	s	yes
	T-60-N	N		Multifocal lobular hyperplasia			>95% of basal cells of ducts and acini, > 95% of luminal cells of ducts. Luminal cells of acini negative.		Basal cells of acini and ducts positive.	0.08	0.68	8	0.18	6	3+		ORG-60-N	N	Bi-layered > single-layered acini, few solid buds.			>98% of cells, all organoids positive. <1% organoids with negative luminal layer.		55% of positive cells (basal cells in bilayered organoids, solid buds frequently completely positive)	0.62	0.4	5	0	0	1+		2	9	s	yes
63	CMT-63-C	C	II	Complex carcinoma			95% of basal cells and 80% of luminal cells of neoplastic tubules		basal cells of neoplastic tubules and 10-20% of spindle cells positive.	0.068	0.12	5	0.2	5	1+	Luminal A	ORG-63-C passage 3	C	Bi-layered > single-layered acini, few solid buds.	20% of organoids with a positive peripheral cell layer.	99% of organoids positive	99% of organoids, 98% of cells positive	Around 80% of organoids with positive peripheral cells, 10% of organoids with also luminal cells positive.	40% of organoids with mainly peripheral cells positive.	0.14	0.08	4	<1%	3	1+	Luminal A	2	20	s	yes
																	ORG-63-C passage 18	C	Bi-layered and single-layered acini, few solid buds.							0.046	3	<1%	3		Luminal		20	s	nt
	T-63-N	N		Lobular hyperplasia			almost 100% of basal cells of acini and ducts, around 10% of luminal cells of acini, 50% of luminal cells of ducts.		Basal cells of acini and ducts positive.	0.1	0.6	7	0.13	5	2+		ORG-63-N passage 3	N	around 40% organoids with squamous differentiation, remaining organoids small solid buds, few double-layered acini	<10% of organoids with peripheral positive cells.	Squamous organoids negative or with internal positive cell nests, small buds and acinar organoids positive.	Squamous organoids positive, small buds and acinar organoids with only peripheral cells positive.	Squamous organoids positive with internal negative cell nests, small buds and acinar organoids with only peripheral cells positive.	Almost all organoids positive: squamous organoids completely or partially, small buds and acinar organoids only peripheral layer.	0.04	<1%	3	<1%	3	1+		1	21	s	yes
																	ORG-63-N passage 18	N	around 10% organoids with squamous differentiation, around 50% solid organoids, remaining organoids uni- and double-layered acinar structures.							<1%	3	<1%	3				21	s	nt
