# Supplementary material for: A living biobank of canine mammary tumor organoids as a comparative model for human breast cancer
Source: Sci Rep. 2022 Oct 27;12:18051. doi: 10.1038/s41598-022-21706-2 (PMC9614008; doi:10.1038/s41598-022-21706-2)
Supplement: Supplementary file 5 — Supplementary Table S4. [file 41598_2022_21706_MOESM5_ESM.xlsx]

## Sheet: Sheet1
Table S4. Estimation of the number of mutations associated with each Single Base Substitution Signatures (SBS) following signature fit approach and comparison of prevalence of SBS between CMT and HBC
Associations	Single Base Substitution Signatures (SBS)	CMT-2-C	CMT-6-C	CMT-10-C	CMT-11-C	CMT-13-C	CMT-14-C	CMT-15-C1	CMT-15-C2	CMT-16-C	CMT-17-C	CMT-18-C	CMT-23-C	CMT-24-C	CMT-25-C1	CMT-25-C2	CMT-32-C1	CMT-32-C2	CMT-33-C	CMT-41-C	CMT-51-C4	CMT-51-C3	Prevalence in our CMT cohort	Prevalence in HBC	Prevalence in other human cancer types
Age of diagnosis. Deamination of methyl cytosines	SBS1	0	71.0487	87.7223	47.9412	80.4111	0	92.9238	117.137	42.5868	124.337	0	164.712	100.248	470.385	230.822	0	99.4203	172.703	92.8825	533.657	117.241	80.95% (17/21)	> 75%	Yes, nearly all
APOBEC cytidine deaminases	SBS2	0	0	0	0	0	0	0	0	0	0	0	0	27.6015	0	0	0	0	0	0	130.839	0	9.52% (2/21)	>75%	> 50%
	SBS13	0	0	0	0	0	0	0	0	0	0	0	0	0	0	0	0	0	0	0	0	0	0	>75%	Yes, many
Age of diagnosis? Aetiology unknown	SBS5	0	0	0	0	0	0	0	0	0	87.744	0	101.339	125.35	0	0	0	94.1367	0	0	0	0	19.05 % (4/21)	>75%	Yes, many
Homologous Recombination Repair Deficiency	SBS8	0	0	68.5242	0	0	0	0	0	0	0	0	0	290.521	0	0	0	0	0	0	458.533	0	14.29% (3/21)	>60%	Yes, many
	SBS3	0	0	0	0	0	0	0	0	0	0	0	0	183.628	0	0	0	0	0	0	0	0	4.76% (1/21)	>20%	Yes, many
Possibly damage by reactive oxygen species	SBS18	0	0	0	0	0	0	0	0	0	0	0	82.1053	101.447	75.052	52.7757	0	46.28	221.426	0	135.921	44.9344	38.1% (8/21)	<20% of samples	Yes: gastric and adrenocortical cancers, neuroblastoma,
Unknown	SBS127	0	0	0	71.4649	92.5976	91.7976	80.6371	89.1239	55.3828	122.811	0	0	131.066	177.629	0	0	0	229.998	98.0542	435.647	75.333	61.9% (13/21)	0.63	Yes, bone and soft tissue samples
Unknown	SBS17	0	0	0	0	0	0	0	0	0	0	0	0	0	0	0	0	0	0	0	0	0	4.76% (1/21)	rare <5% of samples	Yes, common in esophageal, liver, gastric and lung cancers, lymphomas
Possible artefact	DogUnknownSig	259.975	256.401	319.509	171.662	318.598	274.331	289.61	355.665	274.447	320.75	260.853	337.078	295.667	325.59	267.867	272.78	306.914	406.517	382.388	458.744	327.467
	unassigned	28.0247	126.551	135.245	100.932	23.3936	58.8712	132.829	178.073	71.5836	100.358	79.147	204.766	4.47212	74.3434	120.535	38.2202	118.249	198.356	85.6751	176.659	68.0249
