# Supplementary material for: A living biobank of canine mammary tumor organoids as a comparative model for human breast cancer
Source: Sci Rep. 2022 Oct 27;12:18051. doi: 10.1038/s41598-022-21706-2 (PMC9614008; doi:10.1038/s41598-022-21706-2)
Supplement: Supplementary file 6 — Supplementary Table S5. [file 41598_2022_21706_MOESM6_ESM.xlsx]

## Sheet: Counts
Table S5. Genes targeted by the custom canine CRISPR library and gRNAs counts (plasmid DNA pDNA and day 0 D0)
Construct Barcode	Annotated Gene Symbol	pDNA	ORG-63-C_D0_R1	ORG-63-C_D0_R2	ORG-63-N_D0_R1	ORG-63-N_D0_R2
ACAGATCTTTACCCGAGATG	ABCB1	375	1069	1974	1930	2135
ATCGTGGTGGCAAACAACAC	ABCB1	480	487	847	763	828
ATTGACAGCTATTCGAAGAG	ABCB1	364	869	1563	1448	1559
CAAACGATGAGCTATCACAA	ABCB1	493	455	651	667	692
GGTATGCCTATTATTACAGT	ABCB1	538	386	877	820	769
TGCATAGATCAATAAGAAAG	ABCB1	391	405	817	883	893
AAACGTACGGACAACCATCA	ABCC2	393	769	1093	1147	1153
ACTGCTGTCACGTCGAATGG	ABCC2	596	879	1826	1789	1804
CAGCAATCCTGGATTCAGAA	ABCC2	445	500	610	711	626
GATTGGTGTATCTAATGGCG	ABCC2	521	666	1312	1293	1328
TCGAACACTTAGTCGCAGGT	ABCC2	483	568	1196	947	1017
TGATGAACAGATTACAACCA	ABCC2	476	510	1035	930	910
AGGAAATCTAGAAACGTCAG	ABCC4	405	522	1160	1189	1190
TACACAGGTTGCTTTGTCAG	ABCC4	600	724	1570	1539	1601
TGACGTGAACAAGTTTGACC	ABCC4	392	456	669	718	711
TGCCTGGGAAAAGTCCTTTG	ABCC4	332	615	893	1031	1058
TGTTACCTTGTCCCAAAAGG	ABCC4	543	724	1109	1022	1078
TTAACCGTGATAGGTGATCG	ABCC4	349	867	1553	1744	1771
AACTTGAAGATAGAATAACG	ABCG2	629	370	609	488	530
ACATCTCCCGATAATCCATG	ABCG2	375	498	984	890	917
ACCTGAGCGATAGAGGCCTG	ABCG2	479	702	1319	1358	1386
GTTGGAACTCAGTTTATACG	ABCG2	519	547	1182	1022	1109
TATCGAGTAAAAGTAAAGAG	ABCG2	424	457	709	665	674
TCTGTTTAATACCACAGCAG	ABCG2	394	714	1180	1170	1257
AACATACCTGGTCCAACAGT	ABI1	584	402	915	839	739
AGAGTTACCAGAATCTGACC	ABI1	341	394	766	592	543
AGCTAGGGATTGAGTTGTGT	ABI1	541	723	1312	1249	1285
CAAATTTAAAATCTAGACCG	ABI1	400	525	862	742	812
GAAGTCAACATAGTCCAGGC	ABI1	444	237	481	474	496
GTTGTGTCGAGAAATCTGCC	ABI1	475	476	854	718	711
CTGCTCCCTCGAAAAGAACG	ABL1	511	506	1050	1021	1001
GGGCCGAGAAACCAGCAATG	ABL1	521	835	1550	1424	1443
GGGGAAAAAAGGTGTACGAG	ABL1	568	561	1021	943	1122
GGTTCATCATCACTCGACTG	ABL1	437	592	1176	1055	1113
TGGGTAAGGTGACATGCCAT	ABL1	604	626	1148	1130	1093
TTTAGGATACAATCACAATG	ABL1	336	422	805	701	777
AAAGACACTGGGCTTACGAG	ABL2	533	17	26	12	20
CAACATCACAACCATAGGGG	ABL2	477	485	987	856	924
GTCCCCTATCCATGACAAGT	ABL2	466	393	693	694	699
GTGACTGAGTACATGCCGTA	ABL2	451	524	1220	1198	1207
TATCGAATGGAACAACCTGA	ABL2	310	382	565	559	520
TGCTTCACCAGGGATAGGAA	ABL2	536	501	863	804	780
AAGTGAAGGAAGCCTACATG	ACAT1	636	643	1190	945	1010
ACCAAGTTTAGTGGCCGGCA	ACAT1	456	631	1211	1367	1407
ATTACAGGCAGTCAGATACG	ACAT1	673	778	1076	1149	1134
CTCCTCTGCTCATGACGTAG	ACAT1	566	886	1526	1515	1504
GAAGAAGATGAACATTACAC	ACAT1	440	548	589	517	543
TTTGTTTACAGTGGTGCACG	ACAT1	405	664	1148	1253	1265
AGGGCATATGCGTTGATCAC	ACER1	633	800	1295	1297	1343
CCAGGAAGCTAAGCGTCATG	ACER1	616	713	1380	1551	1575
CTTTCCTAGGAGAGAACAGG	ACER1	584	553	863	852	900
GGACCAGCAATAAGGAGCTT	ACER1	328	579	1136	1072	1080
GGGAGCGTTTCTGGGCATAG	ACER1	620	1076	2066	2045	2054
TGGATGAGATCGCTATCCTG	ACER1	588	713	1492	1413	1430
AATGTGCGTGTCTTTAAACT	ACER2	479	506	771	789	748
CATCGCCGAGTTCTACAACA	ACER2	636	420	590	655	658
CCCCAGAAGGTATCTACCAA	ACER2	605	684	1183	1143	1162
GCACAGTGCATGGAACCCCC	ACER2	408	397	920	786	851
GGGCACACATCAGAACCCAA	ACER2	386	505	512	465	444
TATGCAACATGCTTCAACAG	ACER2	429	425	824	838	792
ATACAACAGCTGTAAATCAT	ACER3	699	421	635	763	719
CAGTCCAGTGTGGACGTCGT	ACER3	544	552	968	1012	1015
GCAATTCAGAGTGTTAGAGA	ACER3	524	504	912	724	721
TGAGCCATGGATAAACCCTG	ACER3	528	1056	1682	1564	1593
TTGGAGGTATAATCATAATC	ACER3	674	532	971	1029	1058
TTTCATATTTCAGAGTCATG	ACER3	539	747	1223	968	1113
AACACGTGAAATCTTAAGCG	ACSL3	513	588	1040	961	971
ACGTTGTACGCTACTCTAGG	ACSL3	530	675	997	886	890
CAGTTATCATGTATACGAGT	ACSL3	336	530	654	645	627
GATGTTCATGAATCGCTGTG	ACSL3	627	603	1058	1124	1108
TATGTTGAAACCAACACTGA	ACSL3	490	392	558	563	581
TGGACGGTAAGCCACCAACG	ACSL3	411	625	1131	1301	1287
ACATCCGGTTCAGCAATCGA	ACSL6	281	616	850	834	886
ATGATGATGAGCTTGAGCCC	ACSL6	435	475	926	855	865
CCAATAAACTGATCCGTACA	ACSL6	520	642	1188	1178	1144
CTGAGATGCTAAGCCCACGG	ACSL6	580	686	1326	1316	1264
GATGCTTACCCATGGGAACG	ACSL6	424	475	1167	1108	1220
TGGCCGGTGAGTGAACCAGT	ACSL6	626	500	1113	1067	980
AATAGTGATGACCTGCCCGT	ACTB	379	317	708	650	689
ACGCACGATTTCCCGCTCGG	ACTB	417	603	1202	1000	1138
ATGCCCACCATCACGCCCTG	ACTB	401	722	1229	1110	1046
CAACCGTGAGAAGATGACCC	ACTB	513	450	903	860	803
CGTGATGGACTCCGGTGACG	ACTB	429	710	1566	1449	1421
TGACGATGCCGTGCTCAATG	ACTB	554	856	1457	1271	1291
ACGGTGCGCTGGACGAACAG	ACVR1B	676	985	1702	1803	1731
CCACATCACCACCCCTCCAG	ACVR1B	494	461	875	794	818
GAGAGACACATCTCACACGA	ACVR1B	570	307	519	483	572
GATACACGGTGACGATCGAG	ACVR1B	544	762	1268	1281	1297
TCTGTAACAAGATCGACCTG	ACVR1B	448	896	1344	1456	1365
TGTCAGCAGCAATAAATCCA	ACVR1B	498	687	1192	1328	1380
AAAGAGTCTACATTCAGACG	ADAMTSL3	632	761	965	939	937
AAGATGAAATCAGCCATCAG	ADAMTSL3	646	464	752	815	814
CAGTCCCCCACAGTTATATG	ADAMTSL3	517	861	1607	1504	1436
GCAAACACGTAACTCACCGA	ADAMTSL3	569	418	648	564	605
GCAGCAGGATCATTATACCG	ADAMTSL3	504	1001	1292	1316	1272
TGAACCCGGCATACTCCCAG	ADAMTSL3	608	420	856	776	736
CTGGAACACCACTTGGCGTA	ADGRA2	469	1038	1344	1428	1368
CTTCTCCAGTCTACAACCTG	ADGRA2	411	769	1362	1317	1250
GCGAGTCGCCAACAATCGCG	ADGRA2	338	534	943	835	761
GGGAAACCTGACCGAGCCGG	ADGRA2	438	568	1152	987	1015
TCACCTACATCCTCAACCAC	ADGRA2	492	339	471	499	463
TCCCCAGAACTCAAGGAACG	ADGRA2	654	702	1258	1189	1222
AAACAACTCACCTCTAACAG	ADGRL3	412	428	577	578	585
AACAGAATGGCCGAAACGGT	ADGRL3	671	422	979	979	951
ACAGGTTATTGGTCAACACA	ADGRL3	425	829	1369	1397	1527
GTAGTCAATCTTATTCCCTG	ADGRL3	287	652	1160	944	916
GTCCATGGCACGGACTGAGT	ADGRL3	524	564	1128	1145	1058
TGGAAGCCCGAGAAATCATG	ADGRL3	473	602	1028	1016	1055
CAGGTACATGAGCCAGAGTG	ADORA2A	390	773	1422	1518	1659
GAGGGCAGAAACTACTCACA	ADORA2A	502	593	1126	976	1123
GCGGCAGCCGACATTGCCGT	ADORA2A	664	512	826	892	845
GTGACTGGCACAAGGGCCAA	ADORA2A	384	517	945	1061	1106
TGCGGATCTTCCTAGCAGCT	ADORA2A	465	456	987	806	887
TGGCCAGTGACTTGGCAGCG	ADORA2A	625	744	1494	1352	1299
AAACCCCGACCAAAGAGTGA	AFDN	691	734	1311	1141	1139
AAGGATGATAGGCCTTTCCA	AFDN	508	348	711	545	587
AGATCTTAGTCGAATCACAC	AFDN	361	293	560	386	392
AGGGTCCCAGACATAAACCT	AFDN	365	583	1072	979	998
CAGTAACGCTCAACTGAAGG	AFDN	495	577	1023	958	946
GGGAGCACAGTCCCGACTCA	AFDN	665	823	1442	1268	1294
AGCCCACGAAGGACAATGCG	AFF1	450	640	1375	1451	1361
AGCCGCACACCTCCTGACCA	AFF1	424	814	1427	1405	1434
GGCATCCAAGCGATGAGGGT	AFF1	500	633	1209	1170	1102
GTGTGTATTGCTGTCAAAGG	AFF1	674	714	1135	1136	1128
TGCCACTAAATTGTCTTGAG	AFF1	573	952	1620	1656	1638
TGCTTCTGGAAGCGACTGCG	AFF1	473	814	1293	1227	1181
AACCAGCGTCCTCTAACAAG	AFF3	496	641	1000	1042	1032
ACTTGGATTATTGTGTCCGG	AFF3	485	801	1703	1698	1613
AGAAACCAACTGCATATGTG	AFF3	497	634	1334	1313	1280
CAGCAGAACGAGCCACCGCA	AFF3	384	565	1028	1074	1049
TCTTCCAACTCAGCACAACA	AFF3	416	363	496	466	467
TCTTTCTCCAGACTAACAAG	AFF3	503	339	641	561	598
ACCTCAGCGTCTTCTACCAG	AGTRAP	362	663	1213	1237	1265
GACACGCAGCGCTTCGGCGC	AGTRAP	379	532	948	1005	1030
GATGGAGTCCCGCTGAGCCA	AGTRAP	636	635	1266	1112	1138
GGGGCTGCATCACGTTCTCG	AGTRAP	440	761	1666	1723	1646
TCTGTCTTGCAGTTTCTGGG	AGTRAP	623	611	1242	1210	1213
TGAACCAGCAGGATCATCTG	AGTRAP	559	796	1522	1432	1625
ACGTGCATTAGACTGAACCC	AHR	439	650	998	1128	1164
AGGATACTATCACTTCCCAT	AHR	346	351	696	711	795
CTGAAGCAGAGTTGTGCATG	AHR	607	1059	1956	1949	2001
CTTATTCATACTGAAGACCG	AHR	605	735	1452	1542	1327
TAGTGGTAAGGGATCCATCA	AHR	515	827	1336	1247	1237
TGTCTGCTGGATAATTCGTC	AHR	323	439	872	837	814
CCTGCACTCGGAGAAGAACG	AKT1	575	525	1150	1037	1041
CGTCATGGAGTACGCCAACG	AKT1	637	861	1487	1375	1461
GCTCCTCGGGTGTCTCCACG	AKT1	10	724	1334	1337	1353
GCTGTGCAAGGAAGGCATCA	AKT1	371	856	1345	1251	1321
GGCCAAGCCCAAGCACCGTG	AKT1	585	715	1309	1231	1204
TACTTCCTCCTCAAGAACGA	AKT1	584	305	520	522	450
AGACAACGACTACGGCCGCG	AKT2	603	595	1067	1033	960
AGTGGACCACTGTCATCGAG	AKT2	474	835	1413	1578	1572
CCTCGAATGCAAATACTCGA	AKT2	558	419	573	580	626
GACCCCATGGACTATAAGTG	AKT2	520	757	1352	1190	1198
GGGAAGAACCACTCACGGTG	AKT2	481	565	1336	1261	1326
TTGGCAAAGTGATTCTGGTG	AKT2	554	958	1597	1383	1364
ACAAATTGATAATATAGGGG	AKT3	455	733	1199	1147	1231
AGGATTCGTAAGATGGCGGG	AKT3	538	1078	1509	1530	1529
ATTTCATGTAGATACTCCAG	AKT3	550	729	1140	1167	1145
CTGCACCATAGAAACGTGTG	AKT3	463	774	1311	1299	1300
TATTTGAAACTACTAGGTAA	AKT3	629	643	862	910	857
TTGCCACTGAAAAGTTGTTG	AKT3	339	1011	1770	1833	1919
ACCTCGATGATCCTGGACCC	ALK	413	506	1161	1077	1082
ACCTGTAGGGTCAAAGACGG	ALK	418	683	1461	1323	1312
CACTCCTGACACTTACGCTG	ALK	464	391	675	759	746
GCCCTGGAATACATCTCGAG	ALK	500	599	1050	1012	1092
GCTGAACGGCAACTCCGGAG	ALK	444	657	1142	1249	1302
TGGTTGCCAAGGTCGTGTAG	ALK	313	1018	1767	1922	1843
ACCATCCAGATCAACAGCAT	ALOX12B	399	362	690	681	707
CCTTCTGGAGCACCGACAAG	ALOX12B	596	898	1623	1581	1617
GAGAGACTTTGCAACTGGGG	ALOX12B	467	533	1166	974	1078
GTGCAGATCTGTGCACCCGA	ALOX12B	464	593	939	953	968
GTTCCCGGTCACAAATGACA	ALOX12B	416	314	471	414	447
TGGGCATCATGTTCCCTTCG	ALOX12B	487	962	1644	1686	1593
AATGACCTGTTCAAAACCAC	ANPEP	583	259	403	352	328
AGCGCCCAGGTACTCCACGT	ANPEP	575	226	742	701	684
CATTCTCTGTATACTCGCTG	ANPEP	512	682	1231	1233	1278
CCATGGAAATTATGCCCTGA	ANPEP	397	1142	1681	1511	1498
GTACAGGCCATTACTGTTAG	ANPEP	600	693	1271	1308	1337
TCTGGGCAGCATGTTAGACA	ANPEP	411	692	1300	1238	1307
AGAAATACCTGACTTGGGTA	ANXA7	533	775	1393	1219	1290
CCACCCTCACAGTCTTATGG	ANXA7	421	576	1085	1104	1115
GACAGATGAACAGGCAATTG	ANXA7	454	736	1255	1294	1253
GAGTTTACGGAATGCAATGA	ANXA7	532	770	1409	1376	1485
GGATAAGGATACTGACCCGG	ANXA7	518	594	900	889	787
TTGGGTTCCCTGAGTCATTG	ANXA7	391	1174	1977	1732	1748
AGAACAACTAGGTACTTGCC	APC	691	588	1111	1182	1096
CAGCTTGATAGCTACAAACG	APC	507	773	1268	1328	1387
CAGTGCTCTCAGTATATACG	APC	435	635	1213	1322	1311
CCTTCGACACAGTACACCCG	APC	498	709	1371	1341	1355
GCAACGCGAGAAACAAATTG	APC	430	696	1180	1128	1076
TCTACCACTGAGTTACACTG	APC	328	505	976	956	1008
AGTAATAGGGTGAGTCTCCG	APH1A	443	772	1392	1359	1413
CCAGCCAGAAAAATGCCCTG	APH1A	557	773	1405	1457	1472
CTCCCCAAAAGGTATGGAGC	APH1A	474	414	820	871	895
GACACCACTGATGATACCGA	APH1A	680	465	684	686	681
GAGGCGGGCATCTGACCGGT	APH1A	488	502	750	730	777
GGGGTTAGCATCGCTGAGTG	APH1A	585	771	1448	1500	1522
AGATGGTCGAACTGCCACCT	AR	400	694	1370	1336	1262
AGCGGCACAATGCCGCTACG	AR	466	640	1042	1191	1161
CCTGATGTGTGGTATCCGGG	AR	507	643	1387	1345	1368
CGGAGCGCAAGGACGTACGG	AR	690	590	1092	1180	1172
GCTGAGTCATTCTCGTCCGG	AR	587	484	1056	1120	996
TTCATCACCGCAGATCAGAC	AR	450	344	435	399	423
AGTGTCCAGGATTTGTCCGG	ARAF	525	788	1486	1470	1452
CAGCAAGATGTTGACATGAC	ARAF	481	417	866	810	879
GGTGCTGACCATATGGACGT	ARAF	494	548	1022	1023	1039
TGGCACCTCCCAGTAATAGC	ARAF	421	414	545	558	545
TGGTCAGTGGGACGTCTTCG	ARAF	548	1042	1739	1720	1712
TGTCTACGACTCTCTTGACA	ARAF	445	606	917	943	989
AACCACAAAGATGACACCTG	ARF1	478	709	1229	1182	1060
AGAAATGCGCATTCTCATGG	ARF1	469	899	1328	1337	1317
AGCTACACGATCTGGGATGT	ARF1	459	884	1347	1333	1377
GCGTCAAGATCAGGCCTCTG	ARF1	569	1035	1753	1848	1923
GGCCCATGAGGAGTCTCATG	ARF1	550	643	1080	1043	1131
TGCTCCCACAGGCTTCAACG	ARF1	538	465	825	659	756
CGGATCTCAAGCAAGTCAGA	ARFGAP1	411	362	606	629	637
GAGGACGAGGTCGAGTTCTG	ARFGAP1	567	739	1444	1415	1462
GCAGGACAAGTACAACAGCA	ARFGAP1	452	392	635	616	686
GTGGTGCATTCAACCCTCAG	ARFGAP1	594	539	1176	1096	1072
TGTTCCCGAACCCCACGTAG	ARFGAP1	463	639	1273	1163	1107
TTAACCCACGCAGGTGAAAG	ARFGAP1	441	612	1120	1164	1234
AGGTCTTAATGCACCGACGA	ARFGAP3	421	589	1137	1137	1214
CACTGGCCTCCCAGGCAACG	ARFGAP3	537	705	1465	1468	1538
CAGCTGCGATGCATGCAGGT	ARFGAP3	406	535	1163	1078	1009
GAGTCGGAGAGACTTGGCAT	ARFGAP3	545	602	1222	1006	1054
GATACAAAGAAACACCCCAT	ARFGAP3	506	417	637	645	612
TTTCTGGGCTTTGCTACGAT	ARFGAP3	373	692	1295	1218	1211
ACTTCCACAGTGCGGATTGG	ARFRP1	366	1255	2153	1888	1963
AGAGAAGATGGTGACGAGTG	ARFRP1	426	797	1502	1497	1520
CCGCTTTAACAAGAACTACA	ARFRP1	352	306	413	381	393
GACAATGCGGGCAAGACGGT	ARFRP1	606	405	725	705	730
TGGCACTCCGCATAGTACTG	ARFRP1	395	480	1256	1021	1025
TTGATTCCACGGATGAGGAG	ARFRP1	340	806	1375	1409	1303
AATCATTCAGCCACGAGGAG	ARG1	538	604	1164	1033	960
ACTCCACTGACAACCACAAG	ARG1	683	326	706	660	626
ATCACTAGGGACATCAACAA	ARG1	363	322	542	551	596
ATGACTGAAGTGGATAAACT	ARG1	580	429	732	676	629
GAAGAACGGAAGGACTAGCC	ARG1	668	187	305	292	271
GTATATTGGCCTAAGAGATG	ARG1	419	643	1169	917	994
AATAGTGAATCCTCGCTCAG	ARG2	473	538	869	1020	965
ATATATTGGTCTAAGAGATG	ARG2	474	883	1357	1382	1326
GACGAAGTCCGTTCACTCGG	ARG2	533	711	1294	1223	1226
GGGTGTATTGATGTCAGCAT	ARG2	388	636	1059	1041	1025
GTTTGATCCAGGAAAATCCT	ARG2	441	495	899	772	754
TATAGCTGTGTCACAATGGG	ARG2	494	733	1535	1585	1591
AGGGCTCTACCGAATCGTGG	ARHGAP26	382	833	1504	1562	1703
CCTTGGCCAGTTCATAACCA	ARHGAP26	383	540	979	1080	1096
GGATTCCAAACAAATCACCA	ARHGAP26	322	269	346	293	278
TGAAACTGGTACATCATGAG	ARHGAP26	504	752	1395	1431	1429
TGAAGATGAACGGATACGGA	ARHGAP26	452	661	1118	951	1093
TGGTGATAACCCCTGGCCTG	ARHGAP26	464	909	1718	1633	1768
CAATAGACGATCTCCCCATG	ARID1A	457	1056	1522	1459	1586
CCTGTTGACCATACCCACTG	ARID1A	531	674	1029	1007	1039
GGAGCCTGGAATAGGACCCG	ARID1A	463	879	1620	1692	1565
GGGCCGTACTGACTCCCCTG	ARID1A	461	701	1444	1431	1355
GTCCCACCCATAGGATACGG	ARID1A	575	743	1055	1077	1076
TTTGAGTGCAAGATTGAACG	ARID1A	426	1029	1504	1558	1602
CAGATGACCCCGATGCAAGG	ARID1B	442	724	1112	1139	1187
CTGCCCATCCCATACAACTG	ARID1B	550	615	965	938	1001
GTAATTATTAAACTCCGAGA	ARID1B	378	266	461	466	432
GTCCATACTGAGACATCTGA	ARID1B	374	411	660	577	584
TGTGCCTTACGGTTCACGGT	ARID1B	450	330	608	633	637
TTATCCAGGCATGAACCGCA	ARID1B	528	387	637	749	656
ACAGTCTCCATTACACACAG	ARID2	608	482	665	645	588
CAATATTTCCTAATGTGTCA	ARID2	702	534	880	836	891
CCTCATGGACCACAAACTGT	ARID2	636	560	1025	1041	1027
GCTTACCACCCGGTGTCGAA	ARID2	569	316	795	772	874
GTAAGCCAGCCAGCTCAACA	ARID2	561	576	1011	905	898
TATGTAAAAACACTAACCTG	ARID2	489	636	1114	967	1033
ACGCCCCTGCTCTACTCGAG	ARID5B	444	502	1192	1021	1027
AGGCAGTCAACACTCAACAG	ARID5B	393	377	799	723	692
ATAAGTTTACCACCTCGCCG	ARID5B	379	441	1018	807	780
CAGCTTGAAACATAGTCCAA	ARID5B	521	453	659	672	656
GGTACCAGGATTTCGCGGCG	ARID5B	609	779	1509	1407	1437
TGCACGTGCTGAATCACCGA	ARID5B	550	603	1016	965	945
AAGGACCTGGAAAATTGCCA	ASAH1	401	705	1043	978	959
CAAACCTTTATCAGTGAACC	ASAH1	494	322	726	629	536
GAACGTTTCAGCATAAATGG	ASAH1	462	593	1202	1225	1303
GATTATAGTGAATTCCCTGA	ASAH1	547	519	1048	931	1039
TCAAGATTTATGGTGTACCA	ASAH1	556	601	1022	976	989
TCTACTACATGGGCGAAACA	ASAH1	617	525	870	785	827
AAAACTGGCCAGAATGCCCG	ASAH2	544	711	1197	1086	1093
ACTCTTCGGGATCAACTCCT	ASAH2	602	738	1282	1361	1550
ATGTGGGCCAAGAATATTGG	ASAH2	553	800	1243	1253	1244
CTTCATCAAGAAAGGAACCG	ASAH2	485	682	965	1020	1003
GGTGAGTGTTGAGCCTTGAG	ASAH2	279	1242	1818	1886	1852
GTTAACCGGACCGCTTGCTG	ASAH2	618	577	1144	1002	1024
AAACGGCGCCTCAACTTCAG	ASCL1	645	642	1182	1096	1160
CCAGGTTGACAAGCTTGACG	ASCL1	528	1029	1775	1826	1786
GCAGCAGCAGCCGGCCGCCG	ASCL1	442	523	950	957	1044
GTGGCGAAGAAGCAGGCTGC	ASCL1	518	641	861	686	758
TCTTGTTGGCCGCGCCGTTG	ASCL1	485	946	1398	1571	1520
TGACTTGTGACCGCCCCCTG	ASCL1	477	685	1424	1248	1198
ACAAGAAGACTTGACAACTG	ASXL1	603	578	1030	1033	1097
ACCTGACGCCGATTCCACGT	ASXL1	619	318	616	584	582
CTAACATCTAAATGCAACGG	ASXL1	399	576	1065	1135	1178
GAGAATTTATCAGGGCCCGA	ASXL1	506	286	641	625	705
GAGTCATTGCATCAGAACGT	ASXL1	572	493	907	901	960
GGCTGACCTTTAACCACCCA	ASXL1	539	592	903	940	863
AGTAACCCTATTGAGAGCAG	ATIC	511	724	1276	1276	1276
GAATATCTCAAATGCCCTTG	ATIC	626	693	1386	1394	1428
GCACAAGTTTATAAATCCAG	ATIC	503	396	545	531	529
GCACCAATCACTTACCAGCA	ATIC	607	566	965	960	951
GGCATCCCGGAGAGCTGTCG	ATIC	511	515	1127	1066	1041
TGCGATAAAGTCACCAAATG	ATIC	492	996	1433	1420	1311
GCTGTAGATAGATCAGCATG	ATM	509	993	1840	1632	1622
GCTTAACAGGTCACAACACA	ATM	545	472	992	801	806
GTTTAAAAACAAGACACATG	ATM	320	279	535	439	420
TCTACCTCAACGACGACATG	ATM	598	797	1339	1511	1526
TGGCTGTCGTGGACTACATG	ATM	324	921	1524	1634	1597
TTGAGTCCAAATATAAAGCA	ATM	533	456	693	673	704
AAAAATGAGCATCAACGCAG	ATP1A1	419	291	463	378	419
AATGACAACATACTCGACTC	ATP1A1	555	347	535	547	467
AGATCGATATGCCAAGATTG	ATP1A1	589	953	1825	1849	1843
CCTCAAGCCAAGTATACTCA	ATP1A1	717	605	1080	1048	1148
CTACCTTAATTCCAGCACTT	ATP1A1	538	297	544	474	482
GCAATATTCCTCGTTTCCAG	ATP1A1	474	342	581	541	580
CATGATCGACCCACCCCGGG	ATP1A3	543	594	1075	1075	1138
GACCTGGTAGAGATTAAGGG	ATP1A3	681	744	1161	1180	1222
GGTACTCACATTGTCACCCG	ATP1A3	580	810	1519	1511	1498
GGTCTGCCGGAAATACAACA	ATP1A3	601	138	219	183	206
GTGCGAGCTCTTGTCAAACG	ATP1A3	433	597	969	969	1012
TCTGGGCCTTACAGTGACAG	ATP1A3	553	849	1525	1448	1470
AAAATATCACGTAGAACAGA	ATP1B1	508	350	470	461	422
CTTGGGATCGTTAGGGCGAA	ATP1B1	455	883	1366	1378	1403
GAGTGGTTGGGCAATTGCTC	ATP1B1	472	581	1067	1049	1095
GGAGAATTTAACAATGAACG	ATP1B1	569	532	1094	963	967
GGTGAGCAGCATCACTTGAA	ATP1B1	499	797	1444	1510	1452
TTGAGCTTTATTAGGACACA	ATP1B1	280	754	1280	1308	1298
ACTCCAAGCATGCAGTGGTG	ATP1B3	418	947	1765	1758	1807
ACTCTTCTCATTCACAATGT	ATP1B3	683	613	1107	1196	1165
CGTGACCAGATTCCTAGTCC	ATP1B3	738	540	897	949	1039
GGGCGCACCGCCAAGAGCTG	ATP1B3	522	659	1274	1271	1356
TAAAACCTCAAGGAATGCCA	ATP1B3	496	322	535	545	491
TTCATTCACTGTATCTGATC	ATP1B3	378	571	731	705	708
AAGGAGGAGGAAAAGGGTCA	ATP1B4	500	805	1369	1331	1303
AAGTTAAGGCTATGGGCGAA	ATP1B4	563	654	1180	1151	1141
CATGCAGAGGGTAATCACAG	ATP1B4	514	596	1116	1208	1208
GATCGTGAACGAATACCTGT	ATP1B4	529	261	728	611	688
GGTACCCGATTTAGGAGGGG	ATP1B4	475	896	1498	1198	1261
TGAATGTAGATTGTCCCCCG	ATP1B4	319	683	1376	1258	1240
AACAGAAGATCACCGCCAGA	ATP6V0A1	593	393	861	730	799
CAGTTGAACCCATCTGTCCG	ATP6V0A1	340	737	1220	1271	1336
GATGGCGGATCCAGACTTGT	ATP6V0A1	542	571	973	841	835
TCTAAGTCAATCATGTCCCG	ATP6V0A1	437	545	1050	985	976
TGAAATCGAGAATCCCCTGG	ATP6V0A1	527	768	1278	1329	1351
TGGAGTCGAGGTCAGTGACA	ATP6V0A1	568	715	1339	1303	1325
AAGACCACCGAAACAGACTG	ATR	827	618	1153	1205	1227
AAGATGCAAACTCTCAAGCT	ATR	634	360	673	670	649
ATGAAACAGAAATTGAACTG	ATR	518	316	761	788	809
GTGTACAGACAAGTTGACCA	ATR	376	335	735	603	611
TCAGTACTCCAAAAATTGCA	ATR	520	356	441	412	387
TTGTATTCTAGCATCTACGG	ATR	526	619	1242	1176	1280
AAAAAGCATGAGTAAAATTG	ATRX	687	698	1029	987	942
AAGGGTGTGGTCTTTACACG	ATRX	724	870	1631	1602	1549
AGAAGCCAAGATACAGACAT	ATRX	490	500	1039	981	1060
AGAGCAAATAAAAGTGTCAG	ATRX	501	609	1204	1239	1239
GACAAATATAGCAATACCAC	ATRX	459	251	366	326	291
GGCGAAAACGTATTGCTGAG	ATRX	488	681	1298	1220	1290
AATCCATTATCTGCAAATAG	AURKA	557	373	457	371	438
CTCCAGCTGATCCAAGGAGT	AURKA	491	389	966	768	745
GTGACCTAGAGGCAGGACGA	AURKA	578	502	916	710	704
TCAAGAAGTTGATTTACCAG	AURKA	546	568	1253	911	1016
TCAATCTAGAAACTTACCTA	AURKA	644	267	475	352	365
TTAATAGTATATCACAGAGT	AURKA	565	389	712	602	676
ACCACATCCCAGTTACCTGT	AURKB	582	301	536	379	424
ACTATTTCTACGACCGGAGA	AURKB	456	448	862	669	689
CAAGTCTCAGATAGAAAAGG	AURKB	650	351	718	476	590
CCCAATCTCAAAGTCGTCGA	AURKB	635	352	663	556	572
CGACGAGCAGCGAACAGCCA	AURKB	410	478	978	966	925
GCCCCAGAGAGTCCTCCGGA	AURKB	563	446	824	634	707
AATCCAGGCGCATCTACAGT	AURKC	480	473	791	782	744
AGATGAACAGCACACAGCCA	AURKC	419	667	952	914	981
ATTCTGGAATATGCTCCAAG	AURKC	497	359	628	685	688
CAAGGAAAGCCACTTCATTG	AURKC	504	1014	1484	1472	1566
GCACACACCATCTCTGAGGT	AURKC	575	538	984	891	885
GCGGGACGCTGAGCTCCACG	AURKC	528	954	1458	1617	1697
AATGCCAAAGGAAATCCGTG	AXIN1	470	623	911	993	1096
ATATTTATTTGGAATACACG	AXIN1	350	476	744	738	697
GCTGTACCGTCTACTTGAGG	AXIN1	759	767	1560	1364	1432
GGAGCCCTGTGACTCGAACG	AXIN1	371	727	1192	1218	1247
GTAAGCACGCACCCAAGTCA	AXIN1	535	646	1275	1102	1131
TCGGCCCACTTCAAGTATGG	AXIN1	365	623	1405	1361	1373
CACTCCTTACCACATCCGGG	AXL	399	568	996	1067	1049
CCCAGCAATACATACCACCA	AXL	487	640	671	661	693
CGGGTGGTACCAATGTGCCG	AXL	527	747	1272	1125	1218
GGGTACCGGCTGGCCTACCG	AXL	294	762	1230	1124	1312
GTATGAGGTTCACTTACAGG	AXL	526	666	978	858	863
TGAAGCCCATAATGCCAAGG	AXL	345	594	1108	1090	1121
AAATCAATTTCAATCTCTGG	B2M	607	308	569	531	512
ACCCTGACACGTAGCAGTTC	B2M	612	527	1077	1027	995
CATCCAGGCGGCACGCAGCG	B2M	527	867	1575	1467	1540
GAAACCAGCCGTCGCCAGCG	B2M	541	732	1047	1224	1203
GAGTACACTTGAATCTTTGG	B2M	730	453	838	851	871
TCACGACACCCAGCAGAGAA	B2M	650	538	899	877	958
CACGGACGTATCATCCACCA	BAP1	372	791	1417	1559	1596
CGCATGAAGGACTTCACCAA	BAP1	668	634	1138	1167	1071
GCCGCTGAACGATGGGAGTG	BAP1	443	783	1525	1905	1830
GCCTGCATCTAGCGCCAGGG	BAP1	496	672	1469	1547	1534
GGTCCCTACCATGGTCAATG	BAP1	486	831	1877	1614	1726
GTCCATCAAGACAAGCAGCG	BAP1	487	436	852	905	931
ACAGTAACATGGAGTTGCAG	BAX	448	562	1256	1383	1325
ACTCGGAAGAAGACCTCACG	BAX	470	685	1484	1622	1539
AGCGAATGTCTCAAGCGCAT	BAX	481	407	540	517	564
GTTTCATCCAAGATCGAGCA	BAX	520	407	655	625	581
TGAGCAGATCATGAAGACAG	BAX	577	547	1091	967	944
TTCTTGGTGGATGCATCCTG	BAX	371	687	1051	1013	1069
AGGCGGAGATGCCCGGCGCG	BCL2	561	787	1392	1346	1362
AGGGTCAGGTGGACCACAGG	BCL2	685	829	1386	1220	1200
CGTGGCAAAGCGTCCCCTCG	BCL2	651	814	1512	1420	1490
GACCCCACCGAACTCAAAGA	BCL2	525	287	500	385	361
TCCACTACAAGCTGTCGCAG	BCL2	475	576	836	840	813
TCGGCGAAGTACGCCGGTAG	BCL2	646	773	1342	1284	1348
ACGTCAAAACTGTCCAAGCA	BCL2A1	508	458	891	890	872
CTGCGAGTTTGGCTACACGC	BCL2A1	597	362	659	667	611
GCTCGGGATGTGACTCAGGG	BCL2A1	481	914	1579	1572	1640
GGGCCTCAGGCAGCTCACGG	BCL2A1	350	507	909	877	898
TGATGCCCAACGATGTTCTG	BCL2A1	481	729	1322	1308	1341
TGCTATGTCCACTCACCCAC	BCL2A1	401	361	624	758	740
AGTTTGAACTGAGGTACCGG	BCL2L1	438	588	1180	1160	1151
CAGCGGTGAAACAAGCGCTG	BCL2L1	533	582	842	878	875
CTGGAGTCAGTTTAGTGATG	BCL2L1	447	903	1404	1165	1185
GCTCTGATATGCTGTCCCTG	BCL2L1	586	588	1270	1307	1240
GTTGCCATTGATGGCACTGG	BCL2L1	381	651	1284	1114	1103
TTCCGGGATGGGGTGAACTG	BCL2L1	356	614	1038	803	782
CCCAGGTGCCCAGCACCCGG	BCL2L10	439	850	1468	1399	1402
CTGAAAGGAATGCCCCAACC	BCL2L10	572	342	574	506	538
GCCTGGCTGGAGGCGCACGA	BCL2L10	556	556	1092	1056	1064
GGCGAGTGGGAGGCCAGGGT	BCL2L10	529	350	690	595	610
GGGGAGAGCCAGACTTCCAA	BCL2L10	573	524	1016	964	966
TAATAAGAGCCTTCTAGCAA	BCL2L10	749	458	923	820	800
ACGCCACATGCAAATCAGAT	BCL2L12	584	457	655	503	537
CAGGCTCTGAAACATAGCAT	BCL2L12	423	562	1351	1301	1278
CCCTAACCCCCAGAGTTACA	BCL2L12	551	375	745	820	768
CTAGCTGCCTTCTTTAGGCG	BCL2L12	415	638	1460	1400	1413
GCTCAAGTTCGGTGAAGGAG	BCL2L12	543	642	1218	1257	1332
GGCTGAAGTCATCAACCAGA	BCL2L12	505	395	553	521	599
ACTTTGTAGGCTATAAGCTG	BCL2L2	512	869	1641	1371	1453
CCAAATCAGAGAAGGTGCGC	BCL2L2	439	423	811	535	596
GAAGAGTTCGTCAGAGACCT	BCL2L2	464	716	958	943	985
GGCCACAAGACGGCCCCAGT	BCL2L2	405	388	768	893	916
TCCACTGCACCAAGCCATGC	BCL2L2	468	494	621	695	659
TTGTGGGACAAGTGCAAGAG	BCL2L2	629	637	1373	1083	1171
ACACACAGTGACATGCACTA	BCL6	585	461	703	650	625
ACCAGACCCTTGCGGTTCAG	BCL6	635	834	1378	1396	1499
CAACCAGAATGCCAAACCGG	BCL6	555	506	1000	991	1049
CAAGACATCATGGCCTATCG	BCL6	556	574	1408	1262	1244
CCAACCCCTTCCCTAAGGAG	BCL6	437	675	1083	1227	1224
GTCTCGGCTCAATCTCCGGG	BCL6	456	502	1162	1134	1093
ACCACCTAGAGTGCTCGTGG	BCOR	665	672	1259	1396	1429
AGGGCAACGAAATCGCGGTG	BCOR	764	1107	2050	1877	1862
CCCAACAACCAAAGACTCCG	BCOR	534	389	625	669	677
CTGGGTCAATCCTTACATGG	BCOR	492	667	1278	1250	1341
GGCGTGTGAGGTATCAACAT	BCOR	508	582	1188	1147	1191
TAGATCTGAGATCATCAGCA	BCOR	509	551	1059	1209	1146
AGGAATGGTGCTGATCAGTG	BCORL1	506	1078	2212	2162	2143
CAGAGATTCGGTCACCCCAT	BCORL1	484	587	1170	1369	1456
GGACGGGAACTAGCCCAGAG	BCORL1	398	868	1626	1588	1673
GGGGGCCGGAGTAAAGATTG	BCORL1	406	1006	1310	1296	1343
TGGGTAAGATCGTAGCTCTG	BCORL1	389	1074	1967	1952	1928
TTCCCATTAACTGAACACCG	BCORL1	450	342	462	491	469
CGTCGTTTGGAACGCCACCT	BCR	496	640	1250	1067	1077
CTCAAAGTTGGACCTGAGCG	BCR	552	752	1362	1381	1571
CTTCCTGTCCAGTATCAATG	BCR	651	727	1115	1093	1198
TACCAGAGCATCTACGTCGG	BCR	487	722	1470	1362	1411
TCCCAACAGAGGGCAAACAA	BCR	417	339	626	625	609
TTTGTCTCGAAACATGCGGT	BCR	496	494	1014	979	917
ATGACGCGATGTCCGAACAC	BIRC2	537	444	899	662	776
CTGTAGGGGTTAGTGCTCAG	BIRC2	466	814	1289	1316	1263
CTGTGAATAAAACTACAGCT	BIRC2	541	380	969	823	786
GGCCATCTAGTGTCCCCGTG	BIRC2	527	983	1256	1082	1235
GTCTGGAGATGACCCATGGG	BIRC2	521	727	1638	1368	1441
TACATACTCCACATTCCCGG	BIRC2	430	297	506	429	423
ACATACTCGACATTCCCCGC	BIRC3	407	327	401	439	434
CCTGATGCTAGACAACTGGA	BIRC3	622	606	958	865	900
CTTCCACAAATGGGCAGTCG	BIRC3	431	745	1416	1188	1273
GGGCCCCACATAGTAAAAGC	BIRC3	492	236	480	457	452
TCGGGGTGGCCAGTTACAGA	BIRC3	691	752	1049	1011	1039
TGAAGTCGACAGGGTCCACA	BIRC3	590	675	1315	1304	1369
CAAGAACTGGCCGTTCCTGG	BIRC5	390	527	1056	926	904
CAAGTCTGGCTCGTTCTCAG	BIRC5	518	415	975	792	755
CGCCTGGCAGCTCTACCTCA	BIRC5	511	614	1262	1117	1133
CTTGAAGCAGAAGAAACACT	BIRC5	379	383	636	579	578
GCGCGGTCTCACCCGGTCCG	BIRC5	446	411	1112	798	828
GGAACGGGACGACTTACATA	BIRC5	379	532	1060	806	921
CTGTACCCTGGGATTAGCTG	BLM	391	829	1662	1430	1432
GAGACCAGCACAAACTGTGA	BLM	460	756	1098	1189	1212
GAGTCAATTCAGAATTACAC	BLM	456	459	686	662	630
GTATAAGCTCTTCAGGATTG	BLM	651	1047	1842	1765	1705
TCCTTAACAGAATTCCCGGT	BLM	697	251	562	486	491
TCTACTATAAGTGATCTCAA	BLM	516	331	596	532	575
AACCTACCTATAACAACAGG	BMPR1A	567	391	712	619	631
AAGGCCGGTACGGAGAAGTG	BMPR1A	608	721	1340	1299	1260
AGCTCTGTGACTGGTCAATG	BMPR1A	418	824	1547	1460	1531
GCCACGAGAACATTCTTGGT	BMPR1A	661	526	1001	947	1015
TGAATAAGCCAACTTGAGCA	BMPR1A	502	538	935	824	859
TGGAGTAACCTTAGCACCAG	BMPR1A	571	664	1196	1235	1294
ATTTCGCGGGCAGTAACCAG	BMX	421	629	1296	1208	1255
CATCCACGAAGAACCCACTG	BMX	423	600	1117	1223	1079
CTTTGAGTCGCTGTCATACG	BMX	594	749	1302	1259	1355
GTCCGAAATTCCCGCCAGGT	BMX	499	388	823	759	734
TGTGGAGAAAGTAAATCTCG	BMX	376	927	1476	1353	1506
TTGATGGTAGTGAATAAGCT	BMX	521	576	1118	1101	1216
AGAGAAGAAACCGATTGGCT	BRAF	412	572	951	938	1022
AGGACTTGATTAGAGACCAA	BRAF	393	460	967	895	900
ATGATTGGGAGATACCTGAT	BRAF	403	564	1015	1040	994
ATGTTTGACAGCGAAAACCC	BRAF	568	331	630	608	623
TGAACACCACCCAATACCAC	BRAF	381	273	393	409	370
TGGGTAACAATAGCCAGTTG	BRAF	426	760	1523	1422	1466
AAGGAGCCAACAGAGCAGAT	BRCA1	644	399	741	758	760
ATGTAGACAGACTTATTCTG	BRCA1	580	584	1330	1148	1049
CAGGCAGTTCATACAAATGC	BRCA1	376	358	695	587	607
GAAGACCGACTACTTCCCAT	BRCA1	576	327	789	765	785
TATTTGGAAAAACCTATCGG	BRCA1	507	382	931	827	915
TGCAACAATTGAGAACCCCA	BRCA1	511	280	496	442	462
AGCAGTTAACAGCTAATACG	BRCA2	644	506	906	716	721
ATGTACATCAACTTTCTGAG	BRCA2	641	488	913	778	779
CAGTTGCTAGTCGGAAGCAA	BRCA2	469	804	1310	1307	1294
GATATGATATTAATTGACTG	BRCA2	575	635	966	1027	969
TTCCTCTAGACATCACAACT	BRCA2	485	418	775	514	518
TTTGTGTAAGAGACTGACTT	BRCA2	597	332	678	589	651
AGTGGCATCAATGCCACAAG	BRD2	519	1244	1813	1690	1761
CCAGCTTCAATACCTGCACA	BRD2	462	539	889	804	863
CTGGCCTTTCTATAAACCAG	BRD2	585	669	1140	976	1100
GAGTGTAAGGACTTGAGAAG	BRD2	531	519	1187	1001	1058
GCCACTCTCTCTACGCATAG	BRD2	454	572	953	950	924
GTGCCATGGCCACAACATCG	BRD2	517	736	1286	1172	1312
ACACTCACCTTGACGACAGG	BRD3	500	805	1123	1228	1196
CGCGAGTACCCAGACGCACA	BRD3	15	498	1144	1001	1051
GAGCGCGAGCGAATGTATGC	BRD3	486	736	1127	1078	1062
GTCCGAGCTGCCTGAATCCG	BRD3	450	777	1029	1102	1107
TCAAGGTACGCAGCAAGTGG	BRD3	335	603	1231	1126	1174
TCTTGGACAGCATTTCCTTG	BRD3	567	836	1765	1689	1727
CCAGACCCCCGTCATGACAG	BRD4	586	518	1082	1149	1032
CTGAAGAGGAACGAGCCCAG	BRD4	378	715	1356	1229	1261
GTACAACCCTCCCGACCATG	BRD4	544	561	1305	1071	1126
GTGCAAGCCCATGTCATACG	BRD4	545	480	865	810	822
TCATCTCAACCAGCACTCGG	BRD4	493	369	544	505	455
TGCCCAAGTTACTCACAGGG	BRD4	249	644	1578	1317	1197
AACTCCCTGGAGATAAACTT	BRDT	520	338	697	803	716
AATTGTATTTAAATCCATTG	BRDT	591	678	1152	994	1085
CAACTCTACCTCACAAACAG	BRDT	529	298	504	443	404
CAGACAGGCATACTCTCGAT	BRDT	472	543	1122	886	950
GAAAATAACAAAGTCCAAGG	BRDT	596	264	448	454	537
TGACATTGTGAAAAATCCAA	BRDT	402	366	560	441	468
CTATAGCACACAGCTCGTAA	BRIP1	536	378	492	454	490
GACACTTCATCAACTTGTCA	BRIP1	658	531	681	684	605
GTGTGTCAGACTGTGAACCA	BRIP1	520	570	1028	1126	1077
TCCGGAGGACAGCGTACTCA	BRIP1	495	828	1561	1337	1412
TCTTGGTAGCAGTTTGTCGT	BRIP1	399	530	1005	1135	1124
TTGGTGCTTAAATCCAGCTG	BRIP1	386	761	1350	1329	1393
AATGGCGTATCACCCCTTGA	BTK	565	696	1335	1387	1316
ATGAGTATGACTTTGAACGT	BTK	468	483	768	901	878
ATGGAGAGGCCAATATGATG	BTK	399	677	1458	1310	1266
GAGAAAATACCTTACCTGGA	BTK	415	380	775	620	608
TGCCCATCGATCCAGAAGCA	BTK	504	697	1168	1079	1159
TGGAGGAGAGCAACTTACCC	BTK	365	529	900	928	931
ACGAGAATCCAAAGTCACAT	BUB1	420	317	492	488	482
AGGTTAATCCAGCATCTATG	BUB1	592	798	1430	1189	1238
CAGCCTAAAAATAAACCCGC	BUB1	600	199	343	287	268
CATGAGTTCAAGCCACAGAG	BUB1	588	322	598	477	541
GCAGGTTGTTATGTATTGCA	BUB1	669	638	1249	1109	1044
TTGGCAAATGCGTTTCGGTG	BUB1	542	850	1617	1635	1628
AGAAAGCATCAACTCCAATG	BUB1B	512	499	937	961	919
AGCTGAACTACAAATTGCCT	BUB1B	722	507	771	697	635
GAAGAAATTAAAAGCGCGAA	BUB1B	405	413	613	612	629
GCTCCAATCAGCCGTGTAGG	BUB1B	289	985	1598	1414	1396
TCAACATATGGAGTAAAACT	BUB1B	606	271	395	259	358
TGTGACTGTAGTCGCTCCAG	BUB1B	522	465	1232	994	928
CATGGTCCTCATAGTTTACG	CA1	568	719	1383	1335	1311
CCTAAACGCAGTTAAAACCA	CA1	393	377	694	682	724
GACACTGATAGGCTTAAGAG	CA1	596	404	606	651	642
GTCCTCTTTCTGCAAGCTAT	CA1	425	476	585	586	605
TGGAGTCAAATATTCTGGAG	CA1	494	576	1121	1208	1096
TTGATAGGTCCTGAACAATG	CA1	526	752	1376	1296	1319
CAGTTTATCCTGACCAACGA	CA12	495	406	626	508	638
CGCCGCTAGTAACAAGTCAG	CA12	551	671	1213	1164	1191
GAAGAGTACTACCGCTACAA	CA12	352	478	961	899	898
GAGAAGTACCCGTCATGTGG	CA12	372	457	1086	947	954
GGGAACCAGAATGACCCTCA	CA12	586	595	1098	1195	1101
TGTTCTTTGCAGGATCCAAG	CA12	533	390	822	839	870
GAAGGTGAAACTGTCGCAAG	CA13	468	637	1043	1055	978
GAGCTGCCTCAACAAAACTG	CA13	485	526	873	804	829
GCATCATACTTGATACTAAG	CA13	453	254	463	410	439
GGTGGATGGAGTGAGATACG	CA13	646	956	1659	1614	1539
GTCATCAAAGTCAACGCTGA	CA13	566	501	738	785	795
GTTGATCCCCATCAGCAATA	CA13	511	429	780	778	772
CAGAATCATAATGTACAATG	CA14	583	571	672	667	686
CCCTCCAGATACATGGTAGG	CA14	526	807	1479	1574	1530
CGGCAGCACTGGACGTACGT	CA14	519	450	730	751	756
CTCCAAGGATACGACCAGCC	CA14	499	299	682	643	597
CTTTATGCCTGATTTCATGG	CA14	338	669	1322	1261	1281
GGGTGAGACAGGATCCCTGA	CA14	476	728	1356	1424	1376
AGGACCCGAGCACTGGCATA	CA2	374	844	1249	1537	1513
CAACGGTCACTCTTTCAACG	CA2	611	718	1003	989	946
GAAGTCAGCACTCTTACCCT	CA2	511	475	955	929	952
GTGCCCTTGCTACGACCAAG	CA2	487	604	1226	1314	1244
TCACTGGAACACCAAATATG	CA2	480	595	979	1024	1040
TTTGGTGTCGATGTCAACGG	CA2	396	683	1281	1335	1313
AAGCTCTCAAGCAACCTGAC	CA3	569	379	488	498	534
ATCATCAAACACAACCCTGC	CA3	602	316	382	353	353
ATTGGACAAAGTTAAGACAA	CA3	481	663	1034	949	1023
GGATCATAAGAGGCTGACCA	CA3	550	391	808	822	746
TCTTTAGTATGCAGTTCGAT	CA3	466	692	993	992	955
TTACAGATAGGACGTGAGAA	CA3	642	781	1328	1349	1273
CAGTGGAGAGTCCAAAACAA	CA4	398	568	969	951	860
CATCAACATTGACACTACAG	CA4	572	13	17	10	10
GAAGACAGTGTGTCCACCAG	CA4	520	617	1025	1045	1062
GTGCTATGAGATTCAAGCCA	CA4	444	423	728	728	774
TAGTACACGAGAAAGAGAAG	CA4	644	723	1247	1152	1107
TGGTCGGAGGAGATGGACGG	CA4	470	718	1268	1270	1238
ATGATCAACAACGGCCACAC	CA6	403	483	748	869	867
CATCTGTTGAGCTATGTACT	CA6	330	515	1047	1070	1132
CTTACCTGAGTAGGTCCACA	CA6	657	984	1516	1401	1428
GGACAAAGCACAGTTCTGAG	CA6	291	701	1237	1240	1246
GTTTCAGCCTACCTTAACAA	CA6	629	267	452	395	405
TAGTGAACGATGTGAATCTG	CA6	506	1079	1605	1503	1582
ATACAGCTTGTGCCACTGTG	CA7	534	992	1777	1897	1857
CAATATTGATTGGTGACTGG	CA7	393	779	1478	1391	1364
CTCCCCACAGCGGTAACTGG	CA7	746	602	1073	1121	1118
TCTTGGCGTTCCAATGAACA	CA7	490	628	1135	1143	1269
TGGGGCAAGAAGCACAGTGT	CA7	507	685	1130	1127	1111
TGTAGAGCGCATCTGTCAGA	CA7	428	699	1343	1445	1299
AGAGGATCTACCTACTGTTG	CA9	615	1108	1938	1610	1698
AGAGGATGATCAATTGGATG	CA9	458	1047	1817	1674	1706
CAGTGCTGATGTGAACCACG	CA9	312	835	1737	1586	1496
CTCCATAGCGCCAATGACTG	CA9	611	906	1367	1459	1454
CTGCAGTTGCACCTGCACTG	CA9	444	896	1516	1466	1535
CTGCGCAACAATGGCCACAC	CA9	507	551	852	819	834
ATTGCCAGATCCTGACCGAA	CADM2	474	501	801	729	845
CAGAATGTAACGGTTGTTGA	CADM2	477	829	1472	1408	1392
CAGCACACTGGATTTCCGAG	CADM2	353	683	1203	1261	1197
CTTACCCAGAACAGTGAGAT	CADM2	519	573	1042	1110	1080
GATGGTATAATCTTGACTGA	CADM2	538	740	1140	1068	1121
GCTGATACTCAATTCATGCC	CADM2	467	508	739	775	676
ACAGAATGGGCATTGTCCAC	CAMK1D	452	406	834	775	772
AGAGCTATTTGATCGGATAG	CAMK1D	525	1031	1569	1571	1566
ATTCCGAAGAAGGCGCTGAA	CAMK1D	455	489	1044	1004	1094
GGGCCCCACTTACGTTCCGA	CAMK1D	642	622	901	834	918
GTGCTTACCAACGTAGCCCG	CAMK1D	511	661	1228	1245	1288
TGTTGACTGCTGGTCCATCG	CAMK1D	577	677	1533	1442	1392
ATGGTAGAGAATCTCCGGGT	CARD11	372	437	930	913	843
CCTGGAGCATGACCGCAAGG	CARD11	581	543	852	785	825
GCATCGGTTGAATAAGATGG	CARD11	563	855	1711	1392	1421
TGACGACTCATCTACCTCAG	CARD11	460	706	979	1013	1032
TGCTCGGGGGCAACGCACGA	CARD11	651	721	1063	1090	1031
TGTGTCTTACAGCACAGTCG	CARD11	473	719	1332	1235	1236
AGGTGACGTGGTATTGCTGT	CARS	422	743	1443	1389	1314
AGTGTTGCTCGAGTAATCCA	CARS	577	627	1065	1042	992
CCAGCGAGAGACACTCCTAC	CARS	465	502	765	744	770
GCCTCTTCCACGTGGCTCGG	CARS	433	882	1548	1594	1669
TCCGCCATGAATGTCCATCG	CARS	502	492	1027	920	964
TGGCACATATTCACTAACGC	CARS	404	257	386	335	365
AAAATGGATTATCCAGAAAT	CASP3	480	619	963	976	938
AAAGTAACAGGTTTCTTCCG	CASP3	539	549	690	692	729
CGAGGTACAGAACTAGACTG	CASP3	406	539	1126	1090	1062
GGAAGTAAATCAATGGACTC	CASP3	405	737	1253	1039	1138
TCTACATCTGTACCAGACCG	CASP3	551	636	1497	1283	1356
TTGCGTGCTTCTAAGCCATG	CASP3	498	913	1710	1685	1687
ACAGGGATAATCTCGTGCGC	CASP6	409	520	987	1156	1099
ATCGGCATCTATGTGGCTAG	CASP6	612	724	1288	1283	1367
CAACAGAGAAATGTTTGACC	CASP6	514	317	654	628	607
CTTTGATCTTCAATCACGAG	CASP6	459	386	722	618	592
GATCCACTACATCCAACGGA	CASP6	578	542	925	840	854
GCTGGAGGACAACGTAACGG	CASP6	537	635	1319	1135	1100
AGATGACCACATCAAAACCC	CASP7	344	301	519	497	441
GAAGAGTGATGGGACAAAGG	CASP7	450	513	1051	1033	1013
GAGATCAATCAAGACTGCCC	CASP7	429	329	491	515	519
GCCTGCATCTTACTAAGCCA	CASP7	546	473	697	797	847
TCTATCCCCCCTAAAATGGG	CASP7	440	926	1502	1367	1382
TTGGTATTTAGGCTTGCCGG	CASP7	578	757	1648	1558	1580
AGTTAAAAAGAACGGCATTG	CASP8AP2	730	639	1340	1204	1225
CAAACCTAGGACTTCAACTG	CASP8AP2	524	345	860	696	731
GAAATCCGTAGTAAAAGACC	CASP8AP2	502	439	651	546	584
TAACTCAGTCTGCTGAAGTG	CASP8AP2	520	500	1145	926	881
TCTAACAGTGATACTTCCGA	CASP8AP2	266	398	684	529	582
TTTGAACAGTCGTCCAAATG	CASP8AP2	336	657	1253	1036	1026
AAATACGTAGACTCCGAGGT	CAV1	448	360	757	742	778
ATCCCAATGGCACTCATATG	CAV1	756	738	1196	1280	1314
CAAGCATCTCAACGACGACG	CAV1	502	606	936	928	909
CATCTACAAGCCCAACAACA	CAV1	438	300	419	366	355
GATGTGATTGCAGAACCAGA	CAV1	525	326	558	454	464
GCACACCAAGGAAATCGACC	CAV1	518	292	478	373	405
AAGGCTCCCATGATTCTGAA	CBFB	421	587	876	810	796
AAGTCGACATACTCTCGGCT	CBFB	520	597	889	759	807
AGCCCATACCATCCAGTCTC	CBFB	649	642	1115	1261	1207
GAGAAGCAAGTTCGAGAACG	CBFB	395	598	955	1080	1148
GCCGACTTACGATTTCCGAG	CBFB	575	571	972	1076	1053
GGGCTGCCTGGAGTTTGATG	CBFB	500	679	1529	1473	1474
AATATGTGCTGAGAACGATA	CBL	597	334	570	558	550
CCTGGCGGAAACTCTTCCAA	CBL	740	453	705	741	729
GCAGCCATGATTCCCCGAGA	CBL	594	560	1322	1161	1116
GCAGGTCTAAGATATAAGGT	CBL	546	504	1100	1055	995
GTAGATCCGTTTGACCCTCG	CBL	543	1131	1633	1486	1602
TGTTGTAGGAGGTCAAGACG	CBL	351	723	1288	1464	1460
AGGAACAGAGCCCATAATCG	CBLB	508	576	1006	1134	1080
GCTGCACCAGATTGGGACAG	CBLB	754	879	1675	1604	1606
GTTTACCTTTGGTGAACCAG	CBLB	624	691	1216	1176	1222
TAATTTGATGAACCTCATGA	CBLB	567	671	876	755	784
TAGTTCCAAACACATCCCGA	CBLB	623	393	483	474	478
TGACCATATAAAAGTTACGC	CBLB	661	211	329	328	301
AGCAACTCAAACTCAGCCCA	CBLC	360	916	1413	1455	1488
CAAACTCGAAGATGGACACG	CBLC	501	934	1331	1329	1406
CATCTTCAGTTACATGCACG	CBLC	466	733	1237	1214	1105
CGTCTACGTTCACAACCTGG	CBLC	578	558	1087	917	1033
GCTACCTCTACCCAAATGGG	CBLC	563	715	1239	1330	1316
GGCCTTCCTCACATACGATG	CBLC	659	587	1022	1014	1006
CATCTCGCCGTTCCGCCTGG	CCDC6	417	1041	1323	1396	1421
CTACATACGCTGTAGCTGAG	CCDC6	467	850	1261	1345	1334
GACCTACAAACTCAAGTGCA	CCDC6	495	913	1046	1251	1246
GAGATGTCTCTAGGCGACGG	CCDC6	460	463	935	989	1000
GCTCTCCAGAAAATTGATGC	CCDC6	491	487	660	693	790
TCCTGCTCGTCGACCTCGGG	CCDC6	361	520	1038	1030	1040
CAGCTGCCACCATGGAGGGT	CCND1	529	282	591	483	523
CAGGTGTAGACCTTGCACGG	CCND1	512	690	1440	1139	1248
CGAGGCCACGAACATGCAGG	CCND1	622	495	1080	1027	976
GTGCTCGATGAAGTCGTGTG	CCND1	500	495	1011	875	822
TCTACACTGACAACTCCATC	CCND1	307	352	525	524	547
TGTGGCACAGAGCGCTACGA	CCND1	625	605	1067	901	939
GCAGAACTTGCTCACCATCG	CCND2	481	660	1401	1229	1262
GCTCCCATCTTAGGTCTGTG	CCND2	403	840	1331	1417	1402
GGTGGCACACAGAGCAATGA	CCND2	476	714	1293	1046	1073
GTAAATGCACAACTTCTCTG	CCND2	312	553	916	944	931
GTGCTCGATGAAGTCATGAG	CCND2	329	594	1045	1027	958
TCGTAGAGCAGGTTGGCGTC	CCND2	547	434	997	960	968
AATCAGAGCCAGGAAATCAT	CCND3	453	395	570	526	562
ACAGAGGGCCAAAAAGGTCT	CCND3	402	493	933	944	1042
CCTCTGCACACACTGGAAGT	CCND3	524	576	987	939	927
CGCAGGACAAGTAGCGATCC	CCND3	563	521	824	842	876
GCAGCATGCAGACCGCACCC	CCND3	565	359	954	812	805
TCCCAACCTCTAGGACTGGG	CCND3	522	637	1162	1069	1092
AAGATTTGCTGGGGATACTG	CCNE1	529	570	1019	1102	1110
CATCTGTAACATAAGCAAAC	CCNE1	420	244	394	269	307
CTGCATATATACATTCAGCC	CCNE1	512	358	548	531	564
GAAGCAGCAAGTACGCCGTA	CCNE1	585	700	1144	1217	1266
GGGATAAGCACTTTATGCAG	CCNE1	577	583	1079	1040	1046
TCTTCTGGATTGGTTGATGG	CCNE1	466	950	1627	1715	1791
ACTCCCGCAACTCTACAAGG	CCR4	507	535	755	822	831
AGTGATGACCCCATACGTCA	CCR4	412	544	948	958	1098
CAGGTGCTGAATAAAAGGCC	CCR4	570	393	718	818	767
GAAGACCAAGGAGTAGAGAG	CCR4	548	653	1173	1016	1031
GACCTAGTCCAAAAACCCAC	CCR4	672	149	341	326	320
GAGCAGGTACACGTCAGTCA	CCR4	495	777	1124	1206	1181
AAGCTCCCAGCTGTACGTGT	CD19	488	557	936	934	827
GATAAAGTAATGGCACAGCA	CD19	502	583	1084	1060	1067
GTTGCCATGGTAACAACGAT	CD19	301	511	966	1026	969
TCGTGTCATTACCGTCTGGT	CD19	449	710	1366	1404	1396
TGCTCAAGGGGACCATCTGA	CD19	482	934	1469	1577	1500
TTAGGGCTGAAGCATTCCAC	CD19	362	343	582	488	457
AACCCCACGCGGATTCGAGA	CD22	357	513	740	660	661
AACTCCCAGCATGCCCGATG	CD22	554	835	1460	1351	1440
CCTGTGCAGCCTGTAACCAG	CD22	649	691	1266	1336	1358
CGGAGGAGCCAATGTAACAG	CD22	431	662	1175	1279	1211
TCTGGAATCGTGTAGCAACA	CD22	561	575	1031	953	926
TTGCCGTGGTGCGTCCACTG	CD22	626	862	1857	1728	1790
AGAGATGATAGAGGGTCGGT	CD248	439	378	913	925	957
ATGTGTGTCAACTATGTCGG	CD248	468	887	1690	1546	1564
CCCCGAGGAAGCCCAACGCG	CD248	473	573	955	828	903
CTCACACTGTTGCTCACACG	CD248	494	770	1347	1320	1329
CTTTGATGGTAGCTGGACGG	CD248	504	714	1358	1301	1333
TGGTCTCCACCGAGTTTGAG	CD248	448	948	1506	1531	1526
ATGGCGGTGCTGACTACAAG	CD274	473	664	1353	1331	1248
ATGTGAGATTGCAGGATGCA	CD274	555	741	1281	1157	1136
CATCAGCCAAAGAATTTCTG	CD274	403	766	1041	1075	1051
GTATGGTGGCAATGTGACAA	CD274	577	546	1170	1079	1148
GTTTGCACTAATCGTCTACT	CD274	480	492	817	787	753
TCAGGCTGAGGGTTACCCTG	CD274	585	1038	1535	1521	1490
AAACTACCACTCGCGACCGG	CD37	388	641	1052	1059	1048
ACCCCTCTAGGCGAAGATGT	CD37	500	633	1296	1216	1244
AGCAGAAAATAAGGCTGCCT	CD37	655	273	593	581	528
AGTGGAGATGAGTATTCCAA	CD37	535	737	1508	1414	1447
GAGAATTCCTGAGATTGCCA	CD37	562	563	1007	881	900
GGGATACCGAACCAGTCCCG	CD37	434	634	1215	1138	1183
AAGGACGCAGAGACAGATCT	CD38	502	603	1134	1117	1183
ACGTGTAGCACCGTCCCAGG	CD38	443	590	894	899	921
AGACACAAGCTCTTCTGGTG	CD38	447	673	1355	1284	1331
AGACTGCCAAAAGATAGGGA	CD38	516	644	987	1087	1058
GCTGGCGCATGACTACACGC	CD38	366	414	680	642	652
TCAAATTGTACCTTGTGACA	CD38	615	701	1367	1139	1206
CGCACTCTTGACTTTCTTGG	CD52	560	642	1154	1114	1092
CTTGGTGGTCATTCGAGGAG	CD52	440	914	1579	1725	1654
GAGGAGTGGTACTGTTCCCC	CD52	508	621	1059	1030	1046
GCCCAGGCTGCTGAGTGCTG	CD52	470	849	1655	1704	1701
GGAGACTGATGGTAAGTAGG	CD52	384	745	1616	1453	1656
TTCTTACCTGAATCATAACC	CD52	493	334	494	519	510
CAAACTATACGAAGTACTCA	CD58	504	346	674	609	631
CCGTTCACAGCTCCGAACAC	CD58	546	350	684	615	648
GGCTGCTGGTGTATTACTGC	CD58	562	638	1142	1003	1023
GTTGACGTGCAATTTAGTGT	CD58	490	554	989	948	914
TGAACTCTACCTACAAAAGG	CD58	361	352	689	712	784
TGATGATGTTAGATTGAAGA	CD58	430	469	760	600	554
ACTGTGAACAAGAGCCACAT	CD79A	450	593	1019	1130	1025
AGGCTCACCGTCATCGATGG	CD79A	360	920	1512	1633	1631
ATCTTCCTGAGCTACGGCAA	CD79A	445	689	1390	1253	1345
GCAAGCTCAACATCACGTGG	CD79A	431	631	1299	1108	1077
GCTGGCACTCACCGCGCACG	CD79A	496	602	1045	949	1026
TGCGGTTATGCAGGCACTGG	CD79A	433	735	1342	1320	1235
CAACACCACCAGCCAGTTGT	CD79B	504	542	1147	1197	1259
CACACCCATGACTCGCAGCT	CD79B	449	503	984	935	871
GACAGGCACCAGGATCCCAA	CD79B	561	632	815	887	936
GGAAATCAGGTGCCACACGA	CD79B	532	661	1248	1092	1110
GGCATCCAGTTCTCGGACAA	CD79B	441	638	1222	1231	1280
TCTTCCGGGCTATGAAGCGC	CD79B	567	616	932	1022	1108
CAGGACGGGAGGATCTTCTC	CDA	545	501	771	703	686
CCACGGGGAAGTGACTGTAG	CDA	559	694	1225	1124	1150
CCCGTCCTGAGTGAGGATCG	CDA	599	1066	1631	1628	1649
CGCTCTGCACAGACGCCCAG	CDA	631	744	1175	1289	1196
TCAGGGCAATTGCTATCTCC	CDA	513	434	914	928	860
TCCAGAAGGCCATCTCAGAA	CDA	348	626	1147	1182	1212
AAGACCAGACCGATCTCAGG	CDC25A	469	509	814	671	711
AGCACATACCATCCGAGCTG	CDC25A	539	730	1416	1340	1429
CAGACAAAGTGGCCGTCACA	CDC25A	780	556	1185	1355	1372
GAGGCTTGCCATGCATGACG	CDC25A	550	649	1316	1131	1120
GCAGCCTTGAAAATCCCATG	CDC25A	577	587	1352	1440	1374
GCCGAACAGCGCTTTCACGA	CDC25A	469	444	873	742	748
AGACCATGCACAACCTCGCG	CDC25B	520	454	1004	910	881
ATGGGTCGGATCACGCTGCA	CDC25B	508	700	1229	1086	1065
CACAGTGTCTCACCCCTGAG	CDC25B	547	681	1157	1232	1292
GGTACCGCATTATCATCCTG	CDC25B	492	807	1263	1073	1040
TGAAGACAAACCCATCCTGT	CDC25B	478	346	783	806	780
TGGTGATGTTCCGTAGCACA	CDC25B	475	708	1321	1233	1278
AAGATCAAGGCAACATTTGG	CDC25C	585	579	1011	1045	1043
CCAACTAAACGTATTTCCTG	CDC25C	441	625	1103	1090	1136
GTGTGTTGCCAACCGTGTCA	CDC25C	541	588	1251	940	1043
TAATATGATTGACAGGACCA	CDC25C	307	764	1188	1201	1110
TAGCCACAAAGAGCTCGGGA	CDC25C	568	582	915	964	921
TTCAAATTCTCTGGCAACGA	CDC25C	343	424	677	654	659
ACCCAGAGAGTACTACACAT	CDC73	417	356	760	456	507
AGCAAAGAAACCACGCATTG	CDC73	578	914	1636	1438	1472
CGGTCAGGTCTTCTAACCAC	CDC73	706	411	864	710	656
GGCTGTTTGGTACGCAACGT	CDC73	263	422	783	612	680
GGTTTCAAAATCGACACTAT	CDC73	554	418	672	641	761
TTTGTCTGAAGCTATGTCAG	CDC73	425	683	1467	1493	1514
AATCACATCCTACACCGCCG	CDH1	460	341	637	612	596
ACAGACCCAGTAACTAACGA	CDH1	428	386	515	423	479
CGTTATAGACCATACCTGGA	CDH1	477	666	872	866	864
CTCATTATAGCCATTGACAA	CDH1	564	417	606	624	600
GGGTGTCCCCATGTACACCT	CDH1	520	384	756	743	748
TGATGACACCCGATTCAAAG	CDH1	500	608	516	577	616
AGACAAGCGACTAAGCACAA	CDH2	507	380	675	666	675
CCAGCACCCTCCTCAGTCAA	CDH2	621	758	1106	1020	995
GTTCCTGTTCCACTCATAGG	CDH2	530	748	1253	1268	1304
TAATCTAACTGTGACTGACA	CDH2	546	507	847	773	816
TTGTAAACATGTTGGGCGAA	CDH2	330	664	1164	1349	1248
TTGTCCCAAGATGTGCATGA	CDH2	410	592	1129	1105	1109
AACAACAGTGCACATCAGCG	CDH20	544	557	1029	975	955
AGTCCACAGAGAAATACGGC	CDH20	540	324	525	608	646
CCACATAGAAGAATCTTCCA	CDH20	695	303	634	549	542
GACGGAAACACTTCCAACCT	CDH20	463	306	769	630	723
GGCGCCAGTTAGCTCCACCG	CDH20	687	602	1107	993	926
GGGCTCAAGCCCTAGACAGG	CDH20	614	638	1428	1305	1272
ACGGACCCCAACCACAACGA	CDH5	628	619	1177	1087	1080
CCCTTGGTATAACCTGACAG	CDH5	453	735	1472	1491	1546
GCAAATCTCGGCAATAGACA	CDH5	489	490	668	676	745
GCCCACATAATGGGGTAGCG	CDH5	580	724	1380	1189	1092
TGATGCAGATGATCCCACTG	CDH5	465	1168	1563	1526	1499
TGCTCCGACGAGCTGCATCG	CDH5	517	945	1648	1644	1583
AAGGGTAGACACAAAACTAC	CDK1	508	290	500	446	458
AATCCATGAACTGACCAGGA	CDK1	584	324	662	492	457
AATCTATTGATTGATGACAA	CDK1	532	470	925	789	797
ATTTCCCGAATTGCAGTACT	CDK1	618	544	935	901	846
TATTTGTACCAAATCCTACA	CDK1	592	321	444	353	370
TGTAACAGGTAGTAACACTG	CDK1	489	330	653	463	475
AAGACCGGAGTAAAAGTCAT	CDK12	524	546	1039	829	969
AGGTCTGTGAGTAAGTGACG	CDK12	482	857	1367	1409	1454
GGGAGAATGATGAACGTCGT	CDK12	624	415	778	752	770
TAAACCCATAGTATTGAAAG	CDK12	436	479	774	733	684
TCTTTGTAGATGCATCCTCG	CDK12	499	765	1330	1341	1425
TGGCCAAGTATATAAAGCCA	CDK12	404	383	781	628	619
ACTTCTAGATAGGAGCACAG	CDK2	561	376	547	564	558
ATCTCTCGTATAGCAGTACT	CDK2	546	464	1055	1002	998
CATGGGTGTAAGTACGAACA	CDK2	485	862	1658	1618	1541
GAATCTGCTTATCAACGCAG	CDK2	556	399	711	667	646
GGATGACATCCAATAGCCTA	CDK2	338	569	1070	958	1037
TGAGAAGGATTACCTTGATG	CDK2	590	786	1370	1345	1355
AGCGTTAGAGTCCCTAATGG	CDK4	517	728	1455	1429	1490
CCAGATGGCACTTACGCCTG	CDK4	399	673	1407	1256	1241
GGCCTTGTACACCGTTCCAT	CDK4	577	362	950	853	872
GTCTACGTATGCAACACCCG	CDK4	556	489	1061	808	950
GTCTCGGTGAACGATGCAGT	CDK4	407	485	1005	933	984
TTCGTGAAGTGGCATTGCTG	CDK4	339	764	1493	1420	1436
ACAGCGAACAGGGATCCCAA	CDK5	515	608	1001	798	844
CCGGGAGACCCATGAGATCG	CDK5	484	971	1714	1793	1788
CCTGGATCCTGAAATTGTGA	CDK5	630	746	1262	1090	1127
GACCCCAGCTCTATCCCGCG	CDK5	568	394	867	782	738
TCAGCTTCTTGTCACTATGC	CDK5	463	507	941	908	986
TGAGTAGGCAGATTTCCCGA	CDK5	308	605	966	1037	1073
AACACTCCAGAGGTCCACGG	CDK6	585	312	765	606	620
AGTTCAGATGTCGATCAACT	CDK6	441	469	988	888	855
ATGATGTTTCAGCTTCTCCG	CDK6	495	409	905	799	787
CCTTGCAGGTCGTCACACTG	CDK6	369	400	893	832	820
CTGGTCACTAAAATGTTCTG	CDK6	570	471	1180	1111	1152
GAAAACTGTAGATGCGGGCA	CDK6	364	599	1041	952	1031
ATGGTGTAGGTGTCGACATG	CDK7	443	1052	1749	1851	1827
CAGATTGCCCCGGTTTACAA	CDK7	493	636	963	891	915
GATGTGTATAAGCTCTATTG	CDK7	581	505	1194	1059	1125
TCAACACTGGATTCTACATA	CDK7	432	457	758	792	811
TGTAGGCTTTGATGTGTGAT	CDK7	427	932	1208	1277	1320
TTTCCATAAAATCAAAGACA	CDK7	608	277	400	321	382
AAGCCAGTTCAGTTACCTCG	CDK8	499	651	1134	1123	1093
AATATTTCACTGTCGACAAG	CDK8	533	742	977	933	1057
ACCGGATCCAAATCTGCTAA	CDK8	402	724	1240	1156	1218
AGACACTATACCAAAGCTAT	CDK8	533	415	701	661	599
TATGCTTTAAAACAAATAGA	CDK8	463	437	602	614	644
TGCTAACTGGGTGTTGCACA	CDK8	469	657	1409	1538	1419
AAGCTCGCTAAGATCGGCCA	CDK9	560	417	976	671	738
ACCCGCAGCCCTATCATGCA	CDK9	654	523	942	781	692
CAATCGCTATACCAACCGTG	CDK9	465	639	1239	1111	1089
CTATATCCACAGAAACAAGG	CDK9	588	249	427	312	362
GCTCGCAGAAGTCAAACACT	CDK9	432	648	956	934	921
GCTTCTGAAACACGAGAATG	CDK9	762	622	1427	1400	1337
AGGTCATCCCGGCCCCCCCG	CDKN1A	572	506	1045	962	988
CAGGCAAAGTCGCCTTCCAG	CDKN1A	486	968	1260	1303	1294
CAGGCAGGGAGACCTTGGAC	CDKN1A	629	415	784	750	777
CCGGGACTGTGACGCGCTGA	CDKN1A	5	1168	1373	1412	1463
GGCAAGCCTTGCTGCCATGA	CDKN1A	537	1282	1946	1786	1746
GTCAAAGTTCCATCGCTCCC	CDKN1A	462	708	878	829	842
AATCAAAATTCCACTTGCGC	CDKN1B	537	212	268	225	248
AGTTCTACTACAGACCCCCG	CDKN1B	442	813	1173	1228	1217
CAACCACGAAGAGTTGACCC	CDKN1B	605	669	680	754	772
CCCTGGAGGGCAAATACGAG	CDKN1B	485	508	1163	1160	1089
CGAGCGGATGGACGCCAGAC	CDKN1B	555	500	777	839	775
GCCAGGCGGGGCCTTTACTG	CDKN1B	510	721	1298	1477	1514
CACAGTTGGGGTTGGCGCCG	CDKN2A	472	992	1622	1407	1330
CACCCGCCCTGTGCACGACG	CDKN2A	615	1381	3621	2235	2216
CAGGGCGGGTGAGGGTGACG	CDKN2A	545	730	1462	1307	1352
CCGTGGACCTGGCTGAGGAG	CDKN2A	708	1501	1994	1764	1886
CTGGACGTGCGCGATGCCTG	CDKN2A	435	2315	3390	2775	2705
GATGATGGGCAGCACCCGCG	CDKN2A	381	1328	1351	1260	1421
AGGGGCAGGCGGAGACCGTG	CDKN2B	516	884	1297	1356	1422
CACAGTTGGGGTCGGCGCCG	CDKN2B	528	1173	1436	1579	1570
CTTCGGCAGGCGCCCGATCC	CDKN2B	397	566	840	703	724
GAAGCCGGCGCGGATCCCAA	CDKN2B	413	495	943	879	958
GAGGCCACGGGCTTGCTCGG	CDKN2B	367	842	1255	1175	1244
GTGCACAGGGCGGGTGAGGG	CDKN2B	351	615	1041	989	1056
AAGTTGCTCTAGGTCCCCCC	CDKN2C	567	586	894	913	963
ACCTCTAAGTAGTAGTCTCC	CDKN2C	568	457	901	866	886
ATTTCCAAGTTTCATAACCT	CDKN2C	442	406	772	816	775
GAATGACAGCGAAACCAGTT	CDKN2C	643	491	848	793	790
GCAAAGTCTGTAAAGTGTCC	CDKN2C	624	575	940	920	934
TTAACATCGAGGATAATGAA	CDKN2C	381	318	766	808	808
AAAGGCGGACGCCCTACGAG	CDX1	528	677	1270	1214	1099
AGGACTCCCCGGCCTACCCC	CDX1	574	434	815	854	784
AGGGGGCCCGAATGCCAGCG	CDX1	717	987	1666	1606	1653
CTCAGGTAAGACCCGGACCA	CDX1	476	862	1565	1479	1523
GGGAGTAGCCGGCGAAGTCG	CDX1	493	828	1418	1404	1459
TCGTCCTTGGGCGCCGAGAA	CDX1	486	526	839	874	871
AAGCCTTACCTGGTTCAAAG	CEACAM28	564	419	659	650	658
ACACCAAAATCACTAACCCG	CEACAM28	465	363	638	554	554
ACACCGGGATCTCTATCCAG	CEACAM28	266	507	1170	1030	956
CTGCTCCTCAAGTAACACTG	CEACAM28	664	230	465	386	400
GGGTTGGGACATTGACTCTG	CEACAM28	727	703	1203	1204	1294
TTTGAAACTGCACTAATACG	CEACAM28	334	581	1111	1067	1046
ACCTCCGCCCCAGTTCCGGT	CEBPA	468	615	1064	963	995
CAGTTCCAGATCGCGCACTG	CEBPA	463	660	1226	1190	1227
CCGCCGGCCAGCCGACACCG	CEBPA	414	465	1114	1121	1179
CCGGGCGCTAGGACCGCGCG	CEBPA	582	647	1161	1197	1182
GAAAAAGTTGTCCTGCCCCG	CEBPA	419	549	1038	1079	1071
GCGTCCCCCTCCCTGACCTC	CEBPA	410	443	991	798	802
AGTGTGGTAGTGACCCCCCG	CERK	443	1046	1881	1689	1874
CACGGGACGAAGGAACCAAG	CERK	298	547	1075	1078	1067
CGTGCTGTTGTGATGAACGG	CERK	452	895	1641	1491	1592
CGTGGGAAGCACTACGGTAG	CERK	314	1061	1934	1820	1913
GGAGGCTAGCGTAAACAACG	CERK	515	687	1012	1049	1029
GGGATGATGCCGATCCTGAG	CERK	553	646	1157	1138	1146
AAGATGTGAGGGGCCCGTAG	CERS1	251	901	1415	1270	1284
AATGTCTACTTCAAGTCCCG	CERS1	737	403	806	667	772
AGGTGAGTATGGGGGCATCG	CERS1	378	1051	1697	1652	1716
CCCACCAGGTATCACAACGT	CERS1	478	447	800	849	829
GAGCTGGGGCTATACCATGG	CERS1	403	696	1421	1375	1364
TACCGTAGAAGACGGAGGGT	CERS1	495	952	1503	1284	1377
AATCATGTAGTACCAATACT	CERS2	513	451	578	656	628
CTCTTCCGACTACCTACTAG	CERS2	490	577	760	774	796
GGATGATAGTAGCCACGTGG	CERS2	683	745	1240	1336	1326
GGTCCTGGTTGCGACGACGG	CERS2	502	521	1104	959	1057
GTGGTGTAGCCACATAACTG	CERS2	438	814	1246	1150	1232
TTCTTCATGTCATAGAACCA	CERS2	583	649	1260	1059	1042
AATTGTCATGTACAAATGAG	CERS3	533	822	1373	1438	1475
CAAAATATAGTACCAGTACT	CERS3	442	667	1056	932	966
CATCATGCACAATCATCACG	CERS3	565	428	729	687	725
TCATCAGACTAATAGCAGCC	CERS3	542	426	523	566	564
TCCCAGAGGTCATATACCCA	CERS3	655	632	1058	1094	1097
TCCGGAACCATCGTTCTACC	CERS3	388	469	982	991	856
AATACTTCCTCACGAAAGGG	CERS4	486	504	906	961	884
ACACCTAGCAACCGGCTCAG	CERS4	760	723	1312	1311	1379
GCTCCCACCCAACAACACGT	CERS4	487	296	455	433	461
TAGTACAGGGCCGGTTTCAG	CERS4	404	837	1523	1458	1458
TCACGTGGTAGAGGATCGAC	CERS4	407	421	634	664	699
TTGAACATCTTACCGGCCTG	CERS4	346	917	1599	1523	1375
AAACATAAGAGACCAATAGA	CERS5	699	322	509	414	417
ACAGAATTTAGTGAGCGTTG	CERS5	497	938	1503	1408	1542
ATGCCAACATGGAGTGCACA	CERS5	365	685	1163	1203	1255
GAAGGTTATAAGCCCAATGG	CERS5	395	766	1481	1342	1387
GAGAGGATGTGCCGCGCCCG	CERS5	519	779	1463	1340	1398
GATAGCTATGCCAGCACTGT	CERS5	533	500	925	790	922
ACGTTCGCAGCATTCAACGC	CERS6	554	402	658	581	583
GCCCCGCTTACCTCTCGAAG	CERS6	508	583	1264	1164	1247
GCTCCCGCACAATGTCACCT	CERS6	555	421	887	781	833
GGTCTTCACTGCAATTACGA	CERS6	535	344	563	478	476
GTCAACAATATGGCCCGAGT	CERS6	517	381	744	807	829
GTCCGGTTCCTAAAAAAGGT	CERS6	432	441	733	785	710
CGTTTATTGAACAAGATGTG	CHEK1	584	723	1486	1319	1395
GAGGTTCTTTCACCAACTCA	CHEK1	587	552	998	825	873
GGGATGGTAATCCTTACTGA	CHEK1	514	651	1085	1045	1014
GGTGTATCAGAGTCTCCTAG	CHEK1	479	670	1230	1100	1134
GTTGTCAAGAATATTCTGAT	CHEK1	629	327	615	529	569
TGCTGTAAGTACTATTCCAC	CHEK1	447	344	429	425	415
AGCAAGAGGAAGTTCGCTAT	CHEK2	461	758	1008	1141	1141
AGGAGAGCTGTTTGACAGGG	CHEK2	659	1033	1426	1522	1640
GCATACATAGAAGATCACAG	CHEK2	603	407	494	446	448
GGCATCTCCTCGCAGACACA	CHEK2	595	545	740	830	827
GGCCCATAATCGAGCCCAAG	CHEK2	479	540	996	973	1032
TCATGTCAAAAACTCTCGGA	CHEK2	458	299	555	610	600
AAAGCTCCAATAATCAACAG	CHUK	438	341	548	535	489
AAGCAGTGCACTATGTGTCT	CHUK	551	628	1080	1143	1079
AATAAACCAGAAAATTGCTG	CHUK	442	691	1175	1107	1195
AGGCCTTTACAACATTGGCG	CHUK	533	671	1191	1145	1118
TAGTTTAATAGTAGAACCCA	CHUK	522	528	1057	1011	966
TCCATCTAGAACACATTGAG	CHUK	623	554	960	1046	1012
ATCCGTTGGAAGGAACCGGG	CIC	454	683	1339	1588	1527
CCTGGGGGTACAGTTCTCCG	CIC	386	687	1187	1302	1288
CGAAACATCGCGTGACAGTG	CIC	520	605	1311	1216	1268
CGACAGCCTAGACTCTGGCG	CIC	419	620	1365	1418	1412
GAAGCTGATCTTAGACACCT	CIC	467	352	715	752	725
TACTAAGCTTACACCCAGTG	CIC	517	735	1408	1485	1629
ACGCTCACGGGACTCTACGT	CIITA	466	424	800	747	782
CAGGATGAGAAGAACACGGT	CIITA	570	552	1046	1073	988
CCTCGTGAGCTGCCACACAT	CIITA	522	705	1075	1063	953
GGCCACCTCGAACACGACGT	CIITA	556	525	805	849	971
GGCTTATGCCAATATCGGTG	CIITA	348	776	1269	1112	1203
GGGATGCTGACTTACCAACA	CIITA	656	706	1224	1320	1268
CGTTTCGTCTGGATCATATC	CLK1	12	445	817	806	776
CTTCACACCATCGTTCACAT	CLK1	476	284	466	405	403
GAGATCACATAGCAGTGCGC	CLK1	466	389	653	578	541
GATACTTACAATGTACTGCT	CLK1	490	364	509	487	471
TGTGCAGTCTGACTACACAG	CLK1	629	516	848	901	888
TTAACTTTCTCTAACAGAGG	CLK1	507	590	938	952	982
ATGAGAGAGATTATCGAGAT	CLK4	410	631	1102	1024	914
ATTCTAGCATCTGGACACAT	CLK4	387	371	652	617	668
GATATGCCATCTGCCTGATG	CLK4	421	886	1416	1325	1408
GCACTCTACGACTTTGCCAA	CLK4	385	490	918	861	874
GTAAATCTTCGGTCCGAAGC	CLK4	590	433	637	622	657
GTTCTCTTGAGTACTACTGT	CLK4	756	567	1085	952	933
AGAAGAGCAAACGGAACGCT	CLTA	489	545	923	886	850
ATAGCTGCGTAACTGTCTGT	CLTA	460	685	1329	1255	1301
CTCGGAAGCAAGAAGCAGAG	CLTA	485	524	893	959	1028
CTCTCACCCGGAACCCCCGG	CLTA	460	771	1352	1354	1415
GCAGCAGGAGAGCGAGATTG	CLTA	444	881	1769	1829	1832
GCCTTCGCCATCCTGGACGG	CLTA	493	876	1554	1438	1431
AAACACATCTCCATTGATCG	CLTB	575	514	1079	1020	1041
AACCTGAGAGCATCCGCAAG	CLTB	560	640	1301	1321	1296
AGGTGACAGAACAGGAGTGG	CLTB	475	958	1719	1735	1726
CAACTTGTTCACTCTGACGC	CLTB	650	366	758	763	762
GCGGGCATAGAGAACGACGA	CLTB	436	515	970	964	869
TTCTTCTCGTCGTCGGAGAG	CLTB	442	1081	1804	1646	1717
ATAACCACAGGAAGTCGACT	CLTC	712	361	776	608	686
CCTTTCGGCGTACCAAATAG	CLTC	563	542	1115	1013	1034
TATACTCCATAACACGTGTA	CLTC	594	580	1379	1214	1231
TGCCCAGGGGAATTACTCAG	CLTC	492	567	1205	1122	1125
TTTATATGACATAAAGCGTG	CLTC	605	430	985	865	874
TTTGTAGCAAAATCGTGTGG	CLTC	431	820	1599	1578	1525
AAAATAATCGCCCAGCTGAG	CLTCL1	526	603	980	872	908
CATTAAGGCAGACCGCACAC	CLTCL1	521	315	621	596	662
GGCTCAGACTGATTTCCCAG	CLTCL1	597	515	883	757	737
TCAGTACCCTCTTTGCGCAG	CLTCL1	459	553	1092	945	962
TGCGGTATAAGTACAAGACG	CLTCL1	283	469	1252	1090	1089
TGCTTACTATGACAGCCGTG	CLTCL1	504	792	1387	1518	1357
ATTGAAAAGTACATTAAAGA	CMPK1	535	291	464	399	393
CGGGCCTCACCTCGACGATG	CMPK1	447	654	1588	1544	1414
CTGGTCGTGTTCGTCCTCGG	CMPK1	501	247	547	484	534
GTTCACCATACTGTGAAGCT	CMPK1	583	388	838	679	627
GTTGGAATAAGACCATGGAT	CMPK1	518	423	861	828	847
TCAGTTTGTTAAAGAGGGTA	CMPK1	315	653	1259	1077	1073
AAAATTACATTAGTAGCCGG	CNKSR3	461	551	1025	984	1049
CCTGACCACTACAGTCCAGA	CNKSR3	655	548	804	773	802
CTTCCTCCAGACACGCACAC	CNKSR3	635	214	383	340	316
GCACGTGATTACTGGAACCA	CNKSR3	510	634	1310	1219	1211
GCAGCAATACGACTCCTGTG	CNKSR3	518	731	1370	1295	1284
GTTTCCAGGCCATAATTCTG	CNKSR3	571	540	1021	921	1021
AGGAAGTGACACTCACGGCA	COL1A1	561	678	1075	968	994
CAATGGGGCCAGTCAGACCA	COL1A1	765	855	1278	1161	1194
GCTCTCCTACAGGGTAACGT	COL1A1	589	358	648	548	519
GGGACGACCATCCTGACCAG	COL1A1	693	501	970	1114	1155
TCATAGCCATAAGACATTTG	COL1A1	518	639	1268	1213	1241
TTTCACCGGGCAGACCACGG	COL1A1	536	549	915	793	853
ACACTAGACGAAACAGAACA	CPT1A	578	621	812	714	798
AGCGAATGTTTAATACCTCG	CPT1A	491	685	1337	1442	1373
GAGGATTCTGGACGACCCGT	CPT1A	520	379	819	812	824
GCCTCGGACCCAAGTTGCAG	CPT1A	401	890	1508	1424	1468
GTCTGGAAGCTGTATAACAT	CPT1A	482	596	898	848	936
TTGCAATTATTCCCAGCGAG	CPT1A	526	573	1255	1195	1158
ACCAGTATTCATGTAAATGG	CRBN	404	438	837	765	732
ATCAGGATCATCATCACCTG	CRBN	617	794	1293	1216	1193
TGAAAGCAATTGGAAGACAA	CRBN	384	520	934	860	867
TGAACTGCAGACATGGTTGA	CRBN	606	953	1618	1650	1693
TTACGTACTGTATGTGATGT	CRBN	457	972	1445	1280	1322
TTGGAAGTAATCTACAGGAG	CRBN	367	908	1483	1694	1684
AGACTGAATAACTGATGGCT	CREB1	569	597	1130	1178	1098
AGCTGTACTAAAGTTACGGT	CREB1	504	415	704	637	629
CTGGCTAACAATGGTACCGA	CREB1	514	576	1002	1019	1032
GAAGAGAAATTCTTTCAAGG	CREB1	730	338	483	524	537
GCTGCTAGTTTGGTAAATCG	CREB1	482	656	1329	1220	1332
TGGGCTAATGTGGCAATCTG	CREB1	381	681	1317	1200	1281
AGCCCTAAAGGATCGCCGCA	CREBBP	520	714	1265	1241	1291
AGGAATAGTACTTACGTCTG	CREBBP	386	837	1462	1468	1527
CTTCTGGCCTAATGTGCTAG	CREBBP	562	839	1401	1325	1388
GCTGGCTGAGACATTAACAC	CREBBP	458	330	530	541	583
TGCCGGAAAGGTAACGACTC	CREBBP	365	614	1085	956	1026
TTTGTCGTGAAGATGCACAA	CREBBP	324	557	986	1052	1095
CCCTGGGGATTATGTGCTGT	CRKL	297	582	1067	955	976
CCTCACCACATGGAAAGCAC	CRKL	443	332	505	422	445
CGCGAACTAGGAACATTCCG	CRKL	632	431	739	621	661
GAACAGGAATCATCCCAATC	CRKL	390	530	775	862	832
GGGCGCGGGCTCGATTAGGG	CRKL	488	459	982	912	906
GGTCCCCGATCTTAAAACGG	CRKL	387	831	1290	1475	1379
AAGACGTGTTCCATTCCAGA	CRLF2	321	406	686	654	647
AGAGTATGTTCGACACTGAG	CRLF2	525	913	1340	1245	1258
AGTCACTTGGGTATGTGTCG	CRLF2	557	942	1620	1693	1633
CAGAAACTAAAATAAATTTG	CRLF2	578	504	927	998	1076
GGAATGCAAGCCAATACTCG	CRLF2	457	787	1331	1427	1418
GTTTCGGGGGACGAGGCACT	CRLF2	681	734	993	962	999
CAGCCAGAGCCCTTTACAGG	CRTC1	388	790	1268	1326	1291
CCAAGTGCCAGCTTGACGCG	CRTC1	545	801	1421	1246	1316
CTGAGACTTACTTGATCCCA	CRTC1	657	581	1099	1108	1015
TCAGCCCAGCGGATATCTGG	CRTC1	622	777	1694	1785	1679
TGAAGGACCTGAGCCTGACG	CRTC1	433	680	1328	1424	1439
TGTCAGTGGACAAACATGGA	CRTC1	466	779	1482	1494	1351
AATTGCGATTGGCCTACACG	CRTC2	369	614	1223	1178	1251
ACCCACCTTGGCATCAGCGG	CRTC2	684	656	1188	1096	1127
CCTTACCCCACATCGACCCC	CRTC2	374	496	961	896	994
GGACTTCACAGGACCGAGGT	CRTC2	385	550	956	848	914
GTTCATCACACTGGTGTGAA	CRTC2	535	795	1222	1270	1225
TGGTGAAGGATATGTGACGG	CRTC2	432	676	1355	1302	1290
AAGATCATCGAGAGCTACGA	CSF1R	472	477	676	675	704
ACCCTCGAGCTCGATCACGT	CSF1R	326	304	673	620	639
GCACCTTCCAAGGCCGAACA	CSF1R	623	591	1048	1143	999
GGCTGTGGACGATCACCTTG	CSF1R	611	1377	1870	1852	1886
TGGATGGTGAAGCCATACCA	CSF1R	622	855	1513	1397	1415
TTCCTGGCCAGAAACACTAG	CSF1R	715	502	676	707	731
AGTGTTTAGAATCTCCAGTG	CSNK1A1	393	1199	1833	1827	1919
ATCTTTCTCAGGATTAAACC	CSNK1A1	399	352	450	424	415
CACATCTTGGTATTGAACAG	CSNK1A1	423	464	1018	816	768
CGGGTTCTTACCGTATGTGG	CSNK1A1	329	602	1353	1009	1058
CTGGCGATCAACATTACCAA	CSNK1A1	488	450	685	630	629
TTGCTCTCGTACAGCAACTG	CSNK1A1	654	514	1305	1072	1154
AGAGGGAGACTACAATGTCA	CSNK1D	397	821	1397	1356	1528
AGCCAGATAACTTTCTCATG	CSNK1D	388	666	1359	1300	1251
CCAGTCAAACACGTAGTCAT	CSNK1D	427	432	849	829	847
CGTACCGCGCCGTCCCAGTG	CSNK1D	560	673	1273	1149	1077
GGGCTTGTCGTCAAAACGCA	CSNK1D	705	534	946	1005	970
TTTACACAGCACTTCAATGG	CSNK1D	386	428	770	795	756
AGCCTGACAACTTCCTCATG	CSNK1E	544	634	1257	1327	1317
AGGCTTGTCGTCGAACCGCA	CSNK1E	407	702	1226	1293	1362
CATCACATTGTAGTCCCCCT	CSNK1E	477	532	936	956	947
GAAGATGTCGACACCGATTG	CSNK1E	525	764	1438	1103	1268
GTAGGGACTCACCATCTGGT	CSNK1E	332	573	1128	1092	1159
GTGCTCATGTACTTCAACCT	CSNK1E	583	386	757	657	644
CATGCTGTGACAATAATCCA	CSNK2A1	676	604	1316	1266	1239
CTGGGATTATGAGTCACACG	CSNK2A1	445	824	1303	1350	1447
CTTGGCTATCCTCACCAACT	CSNK2A1	736	416	905	738	861
GCTCAGGACCTTTGAAGTAT	CSNK2A1	445	755	1197	1318	1243
GTTTACGTGTTCAAAAACCA	CSNK2A1	543	483	624	566	538
TCAGCTACGACTAATAGACT	CSNK2A1	428	327	638	623	648
AACTGGTTCGAAAACTTGGT	CSNK2A2	434	475	1039	858	948
ACAATGTCCGTGTAGCATCG	CSNK2A2	736	863	1430	1387	1440
ACTGTGAAGGACCCTGTGGT	CSNK2A2	654	622	1206	1200	1312
CCAGATGTACGATTACAGCT	CSNK2A2	525	697	983	987	852
GAAAAAGAAGATAAAACGAG	CSNK2A2	490	487	694	653	627
TAGCTGCGGCTCATAGACTG	CSNK2A2	424	915	1451	1314	1441
AAGTGAACCTCACCATCCAA	CTLA4	464	303	648	564	587
ACACGAAGCTAGCAACACCC	CTLA4	582	348	612	593	613
CTGTGCCGCGACATACACAG	CTLA4	333	422	798	812	794
GTCTTCAGGCAACGCAGCCG	CTLA4	524	468	1025	815	901
TCCTTTATTAGGGATGCATG	CTLA4	430	646	1272	1286	1411
TGCCTACATAGTAGGGTGGT	CTLA4	439	753	1517	1669	1650
AAGAAGGTATCTTGAAACTG	CTNNA1	473	764	1215	1060	1096
ACATGCTAACAAATTAATAG	CTNNA1	439	294	549	646	657
ACGCCTGGGATGCAGTATAG	CTNNA1	421	550	1084	1184	1184
CCACGCTTCACAGAAGAACA	CTNNA1	479	612	987	1126	1074
TCCACTTGCTCGGTAAAACG	CTNNA1	483	747	826	1036	991
TGACCGGCGTGAGAGAATTG	CTNNA1	442	1250	1874	1896	1942
ACACTTACGAGAAACTCCTG	CTNNB1	269	924	1342	1166	1092
ATGCAATGACTCGAGCTCAG	CTNNB1	499	655	1187	1131	1092
ATGGCAGTGCGTTTAGCTGG	CTNNB1	336	864	1502	1496	1546
CAGTGGTAAAGGCAATCCCG	CTNNB1	451	386	916	789	747
CATCTGAGGAGAACGCATGA	CTNNB1	561	588	1142	1010	1072
GGGCTCAGATGATATAAATG	CTNNB1	582	580	1285	1050	1191
ACAGGTCAACTTCACCCATG	CUBN	523	809	1352	1392	1397
AGTAGCGTCCCATCCGCCTG	CUBN	665	921	1434	1563	1460
CAGCCAGGGAGATTACTTGG	CUBN	513	664	1217	1208	1187
CCCACAACTCCAATTACCAA	CUBN	508	251	376	397	371
GAATGCAAGATAAATAATGG	CUBN	503	618	951	979	1004
TGTTACCCCTATATGGACTG	CUBN	589	861	1337	1376	1329
AGTATCGAGCCAGCAACTCA	CUL1	530	751	1395	1378	1382
CCAGTCAAACCAAGCCCGAG	CUL1	600	336	802	891	783
GAAGACGATGCATTTGCCAA	CUL1	452	761	1178	1122	1102
GAGACACACATTCATAATCA	CUL1	569	354	614	468	524
GCACACAAGATGAACTAGCA	CUL1	558	608	980	1128	1026
GTTCGCCGTGAATGTGACGA	CUL1	665	623	1340	1186	1288
ATAGCTGGTACATCTGAGTG	CUL4A	606	847	1283	1524	1507
CAGCTGTTTGTAGAGTGTTG	CUL4A	431	1133	1889	1862	1889
GCTGCCGGACAACTACACTC	CUL4A	372	456	715	705	706
GCTGGAAAGGATTCTTGACA	CUL4A	501	642	1324	1134	1076
GGTCTAAATACGTGATTACT	CUL4A	629	459	735	665	667
TGATAGAAGTGTGCTTCCAG	CUL4A	524	610	1399	1241	1301
AAGACTTGTCATCCACTGGT	CUL4B	455	535	906	824	891
AGAACTACACAGATGAAACA	CUL4B	515	300	410	404	392
CTCTTCAGTAGAGTTCGAGG	CUL4B	604	463	1052	959	941
GAGTATATTAATCTCTTCTG	CUL4B	513	698	1066	1041	1096
GCTTCTTCTGTATCGGTACG	CUL4B	652	920	1760	1863	1767
TTGGCATCCTTACCAAATGG	CUL4B	349	728	1424	1431	1488
AAACGAAGAAATGGGTCCGA	CUX1	481	389	762	731	772
ACTGCTGAAGAGCTTCCAAG	CUX1	623	575	975	985	1028
CATCTGTCAAAGAATCTTCG	CUX1	490	524	675	611	654
GCGGGAGATCGCCCAACTGG	CUX1	583	706	1262	1103	1157
TAGCTGGACACAGACGACAT	CUX1	400	554	793	718	775
TCAATTATCCCGCAACACGG	CUX1	849	403	477	411	395
CAGAACAGCATGATCATCAG	CXCR2	444	524	818	725	799
CAGGTTCAGCAGATAGACGT	CXCR2	447	598	1200	1055	1136
CGTGCGTGTGGCATGGACAA	CXCR2	549	770	1357	1286	1304
CTGTCTCCAAGGTAAAGGGT	CXCR2	673	695	1228	1241	1203
GGACATCAACAAGTATGCTG	CXCR2	336	477	908	802	777
TGATAATTATACTTACAACA	CXCR2	544	392	410	396	345
AAGATGATGGAGTAGACTGT	CXCR4	478	638	1192	1049	1102
ACAGGATGACGATACCCGGC	CXCR4	548	557	686	648	682
AGGCGACTATGACTCCATGA	CXCR4	563	689	1191	1056	1073
CATGGACAATAGCCAAGTAC	CXCR4	229	570	1008	876	979
GCGGAAAAGGTGGTCTACGT	CXCR4	572	374	614	554	529
GCTTCTGGTAGCCCTTCGAG	CXCR4	514	995	1388	1424	1484
ACTGTGGCCAATACTTCCAT	CYLD	769	529	1038	1128	989
CGGATTACCCCATAGAAAGG	CYLD	399	485	1043	1060	1090
CTCCAGTCATAATAAACCAA	CYLD	468	311	478	420	425
GAGGACCCTTATTAGCAGAG	CYLD	632	504	887	921	985
GGATTGGAAAGTGATTATGC	CYLD	679	581	952	901	1126
GTATATCCAAGATCGTTCTG	CYLD	537	799	1405	1366	1453
AGTCCACTTCACCACAGACG	CYP17A1	389	607	1124	1201	1219
AGTCTTGGTACCCATACGAA	CYP17A1	451	422	908	855	918
ATATGATAGACATATTCCCC	CYP17A1	573	359	614	524	562
GATCAGTATGTCTAGCATGT	CYP17A1	646	670	1320	1200	1217
GGTATCGCTTTCGCAGACCA	CYP17A1	580	695	1220	1133	1186
TATGGACTTTCCATTCTGGG	CYP17A1	637	672	1280	1363	1279
AAACTGTTACCATACGCACG	CYP19A1	463	677	1268	1187	1271
AACTACTACAACAAGATGTA	CYP19A1	427	751	1221	1134	1187
AGTCACTACAGCTCCCGATT	CYP19A1	558	538	947	861	844
ATTCTCAAGTACCGTCCAAG	CYP19A1	518	607	896	986	991
CTCAGCAAAAATCAATTCAG	CYP19A1	607	354	530	520	482
GAAGACACATCCTCAATACC	CYP19A1	548	387	669	762	695
ACGCCTTCATCCTCTCGGCG	CYP1B1	424	518	1012	903	971
ACGCGAAAGGAAGCGAAGCG	CYP1B1	545	551	1084	1084	989
CTGCTCGAACTCGCGGAAGG	CYP1B1	451	943	1286	1437	1549
GACGTGTTCCAGATCCGCCT	CYP1B1	575	327	531	512	508
GCACACGGCGCTCATGACGT	CYP1B1	637	492	1064	899	943
GCCGCGGCGTTTCCGATCAG	CYP1B1	479	900	1532	1545	1550
AAACTGTCAGGGAAAAACGC	CYP2C18	637	247	407	405	458
AGAAGGAAAGTAGGATCACA	CYP2C18	395	681	1330	1323	1356
CAATAGTCCGTATCTCAGGG	CYP2C18	511	712	1381	1404	1366
CTCTAAACTTTAGTAACCCT	CYP2C18	423	387	796	794	704
GGAATCAAAATCGTGCCAAA	CYP2C18	513	404	557	460	472
TACCCGTACAACACCACGGT	CYP2C18	509	268	609	455	475
AAACAGACACTCATAAAGGT	CYP3A4	467	302	631	507	541
AGTATGGAGATGTGTTGGTG	CYP3A4	554	960	1649	1686	1740
ATCCCACTGGACCAAAAGAC	CYP3A4	458	462	690	648	761
ATTTAATACTTCAAAAACTG	CYP3A4	544	329	426	356	376
CAACCCACAAGATCCCTTTG	CYP3A4	392	801	1596	1622	1575
GTATGGGACCTACACACATG	CYP3A4	500	817	1409	1454	1549
AATCCAAGGAGGCTTTGAGG	DAXX	636	470	929	950	962
ACGGGTCCTTGGTGCCTCAG	DAXX	495	642	1377	1377	1501
CCCGGGATAGGACCCGAGAG	DAXX	422	745	1137	1109	1079
CGGCAAGAAATGCTACAAGT	DAXX	479	458	653	489	534
GAGCAGCGCATTCCCTATCG	DAXX	596	861	1616	1510	1408
GTAACCTGATGCCCACGTCT	DAXX	607	510	889	734	764
AGAACGGGAACAGCAGATCG	DBN1	392	884	1660	1702	1693
ATGCAGCTGTCGAAATGAAG	DBN1	664	624	1024	932	975
ATGTGCTTGTGCTAGCCACG	DBN1	474	645	1455	1363	1417
CAGCAGCCATTATTGCCCAG	DBN1	483	558	1174	1129	1159
CTGCCCTTTCATAAAGGCAT	DBN1	669	729	944	898	879
CTGTTGCTGAACAGATTGAG	DBN1	494	837	1516	1457	1456
AATTGTGTGTCACAATCGTG	DDB1	508	27	31	33	43
ATAGTGGCTACTCTCAAAAG	DDB1	408	602	1039	1000	970
CATTGGAAAAGACCAACTTG	DDB1	572	777	1660	1495	1555
GATATCATAACGCGAGCCCA	DDB1	687	440	1049	821	856
GCGGCATGTGAAAACTTACG	DDB1	572	521	977	1021	1033
TACCAATTTAGGACCCATTG	DDB1	296	717	1372	1290	1320
ACTGCTCACCCCTTTAATGA	DDB2	629	430	819	800	666
CCAGGAACCAATCACAGCAT	DDB2	566	462	889	959	946
GCGCTCCACCACCATAAGCT	DDB2	535	575	1021	788	819
TCTAGCAGAAGATTTGACTC	DDB2	563	425	822	731	808
TGGTCACAGGAGACAATGTG	DDB2	352	726	1326	1221	1262
TGTGGCCCTCCTGTCAAAAG	DDB2	522	693	1082	1092	1093
ACTGTCCTCAGATGAAAATG	DDIT3	575	905	1540	1530	1547
AGGAAGACCAAAAAAGACCT	DDIT3	501	469	842	781	858
ATCAAAAACCTTCACCACTC	DDIT3	501	228	412	386	420
CTCACCTCCTTGTTTCCAGG	DDIT3	543	773	1359	1143	1272
CTCTCTGGCTTGGCTGACTG	DDIT3	526	702	1198	1180	1244
TGACTGGAATCTGGAGAGTG	DDIT3	613	823	1469	1375	1344
ACTTACGCCCGTCCCCCTCG	DDR1	382	919	1645	1719	1736
ATTTCACTGAAGAGTAACCA	DDR1	436	449	808	909	793
CAGGCTATGACTATGTGGGA	DDR1	435	543	1184	1227	1212
GCAGACAGACACTCATGACC	DDR1	599	471	748	648	736
TCAGTTCCTCTTCTAACACC	DDR1	537	464	578	513	481
TGCAGTACTGAGATTCCAGT	DDR1	438	658	900	924	929
AAGTCGATGACAGCAACACT	DDR2	517	536	824	817	812
AGACTCACGAATACCACGTG	DDR2	682	2	11	11	10
CGGACAAATCTGGCCACGAT	DDR2	550	289	815	824	869
GCTCACTTGGCGATGAGGAG	DDR2	652	961	1510	1592	1557
GGGGGCGCCACACTACGCAG	DDR2	308	465	907	931	848
TGGGGGCAAACTCAATCCCA	DDR2	408	696	902	886	885
AAGAGGTGGAGACATACAGA	DDX5	476	383	858	778	791
AAGTCCACTTGCATCTATGG	DDX5	551	573	1179	1108	1112
AGAAATTAGTCAAAAAGAAG	DDX5	590	437	561	380	364
CTGATAGGCAAACCCTAATG	DDX5	429	803	1518	1378	1461
GTCACCATGGATACCCATGG	DDX5	636	508	1090	1084	1155
TGATTGATATGGACGATAGC	DDX5	427	568	1214	1058	1037
ATAATGAGGCTTGATGACAC	DDX6	393	245	575	442	499
GAACACTTACTTAATAGTGG	DDX6	438	463	860	646	658
GACAGCAACTTATCTGCCTA	DDX6	531	571	1230	1054	1117
GCCGTTCAAGTAAGGGAATG	DDX6	577	614	1465	1246	1217
TACACTAAGAGGGAAAGTAG	DDX6	640	478	884	811	852
TTGAAACGGGAGTTACTGAT	DDX6	430	555	884	814	872
AGCAGCCCGCTCTATAGTCG	DEPDC5	515	913	1887	2035	1840
AGCGAGACTCTAGCGCACCA	DEPDC5	474	557	1296	1231	1306
CATCTGCAAACCTTTCATGG	DEPDC5	433	743	1547	1589	1606
GAGGTAGAATTGTCGCCTTG	DEPDC5	457	624	1243	1342	1396
GGATCAATATATTGGCCGTG	DEPDC5	423	652	1105	1084	1168
TCGCCCAGACGAGAATCACG	DEPDC5	412	430	879	865	873
CTCCTTGTGGAGGTTCCCTA	DHFR	566	655	1289	1322	1228
GACATGGTTTGGATAGTGGG	DHFR	536	560	1320	1056	981
TAAAGCATCATCCAGACTTT	DHFR	616	723	1331	1248	1329
TACCTTAGGGAACCTCCACA	DHFR	465	406	685	653	671
TGAGAAGAATCGACCGTTAA	DHFR	532	695	1364	1256	1255
TTGGTTACAGTACTTACTTG	DHFR	350	729	1598	1398	1337
AAGACCATGGCACAAAACTG	DIABLO	324	535	894	808	816
ACAGCGGTACCTGAACAGGG	DIABLO	486	511	731	723	675
GATCATTGGAGCCAGAGTTG	DIABLO	519	917	1414	1544	1602
TGCTTCAATCAATGCATATG	DIABLO	457	817	1697	1461	1481
TGGGAAGATGAATTCACAGG	DIABLO	548	550	942	1110	1085
TTAGTAACGATGCATTAATG	DIABLO	488	955	1512	1574	1470
CATAAGAAACCGACTACCTG	DICER1	612	688	1228	1406	1371
CATACCTGTCCAATACCACC	DICER1	602	231	364	358	367
TAAAATCCACGGGAAGTGAT	DICER1	494	652	923	1139	1084
TACAAATTTCAGGTCAAGTG	DICER1	453	621	857	834	903
TCAGCTACATAGAATCGATG	DICER1	503	467	819	778	805
TGATATACCAAAATGCAACT	DICER1	273	209	346	370	332
AATTCGAATAGAAACCAGAC	DIS3	431	210	395	399	339
CCTTCACTAATGAGCACCAT	DIS3	669	564	1228	1117	1144
GATATTACCACTAGTCTCCG	DIS3	354	411	948	722	742
GTGTCGGGAAGCAAGTAGTG	DIS3	355	576	1276	1065	1015
TCATCTATATCCGTACAGCC	DIS3	576	202	428	447	447
TTTACATAGATAATCTTACA	DIS3	406	377	507	567	470
CAGTATGCACAGCTTTACGA	DLC1	616	371	581	538	681
CCAGCACACCAACGAACCTG	DLC1	414	826	1365	1398	1369
CGTTGTCATAGATACTCAGG	DLC1	301	625	1026	962	926
CTGATGACCGAGTTGGTCCG	DLC1	484	974	1892	1761	1779
GAGTCACATGCACTTATGTG	DLC1	411	831	1370	1509	1492
GTGGAGATCTCCGCGCTCAA	DLC1	445	627	1125	931	932
AACGAATGCATCCCCCACAA	DLL4	287	416	845	789	776
AGACTCCCCTTGCTTCAATG	DLL4	529	820	1639	1739	1661
AGCAACCCCTGTCGCAATGG	DLL4	571	771	1347	1288	1461
AGCAGACCAGCCCTCCCACG	DLL4	431	720	1226	1130	1277
GAGGCAACAAGACTCACCAT	DLL4	549	379	688	695	754
TGTTGCCCCATTCTTGCACG	DLL4	558	698	1434	1394	1365
ATGGACTTGACATCCCATCA	DMD	391	669	1020	1042	1071
CAGGGTATTGAATGCAACTG	DMD	614	652	1247	1328	1270
CCGAACAACTGAACAGCCGG	DMD	400	534	1063	1113	1038
GCAAACCTGATGGCAAACCG	DMD	449	591	1039	1152	1189
TAAAGGGCAGCATTTGTACA	DMD	528	774	1369	1476	1408
TTCCGACTAATATCAGACAG	DMD	557	757	1229	1198	1095
CCCTTAGGAACCTACCCTGG	DNM1	481	656	1371	1203	1243
GGACCTTGGTCATTCCGGGT	DNM1	618	534	937	856	934
GGTTAGACAGTGCACCAAGA	DNM1	497	604	1101	972	918
GTAGGTAGGGTGTGCCCATG	DNM1	511	884	1917	1766	1815
GTGACAATGCCTGACCCTCG	DNM1	363	651	1355	1400	1424
TTGACACCTATGAACTGTCA	DNM1	435	582	1032	1071	1114
GAACGGCATCCAGTATCGAG	DNMT1	445	364	754	606	663
GCCTAAACCGAAGTCTAAGG	DNMT1	532	389	585	533	578
GTCCGCATGGTAACTTGCTG	DNMT1	366	744	1693	1574	1623
TCACCCAAAAAAATGCACCA	DNMT1	347	188	310	235	233
TCGGGACTTACTGCGTCAGG	DNMT1	403	822	1603	1283	1296
TTGGCCCCATAAATGAATGG	DNMT1	357	578	1116	1112	1082
AGACATGTGGGTCGAACCCG	DNMT3A	406	905	1480	1452	1508
AGCATCCAGGCAATGCATGG	DNMT3A	520	1146	1642	1875	1822
AGTGTGTGGATCTCTTAGTG	DNMT3A	632	1068	2172	2010	2024
CCGGGAACAACTTCCCCGCG	DNMT3A	665	547	1099	1129	1074
CGACGATGAGCCAGAGTACG	DNMT3A	425	811	1388	1410	1324
CTCAGAGCTGTTACCCAACG	DNMT3A	490	682	1270	1280	1278
ACAGCTCAAGGCTCGGTGTG	DOT1L	665	937	1986	1900	2053
CTGTGCGACCAAGTCAAAGG	DOT1L	617	432	659	594	651
GAGAGCGGATTGCCAACACA	DOT1L	616	883	1438	1384	1335
GCTCCCCGATGCCAACAAAG	DOT1L	692	769	1089	1027	904
GGCGGGAAGACCGACGTCCG	DOT1L	400	776	1500	1537	1486
TGTCATCTGTAAGGCCACGG	DOT1L	569	528	1046	982	950
ACAACGAAGAGCTTTACGGT	DPP4	318	643	1266	1231	1168
CATAGGAGCAGCGACGATAA	DPP4	327	920	1193	1156	1233
CTTAGAGTACAACTATGTGA	DPP4	415	539	845	879	790
GAATACTCACAGGTAATCAC	DPP4	516	222	288	315	294
GTGGATCACATGGTCACCAG	DPP4	452	591	1050	1027	1021
TGAAATGAGTACCACCGGCT	DPP4	380	415	807	758	747
ACACGATAAATTTAACTCCA	DPYD	409	328	516	453	460
AGTCCGTCTGAAAGCCGATG	DPYD	454	919	1603	1535	1454
ATTCCACAGGTCAAACCAAG	DPYD	543	370	566	586	605
GCGGGCTCCACAACATAGAG	DPYD	536	790	1359	1224	1210
GTTCAGGCTACCATATGATG	DPYD	574	598	1115	1120	1183
TTTGTCCAGGGCCATACATG	DPYD	396	811	1194	1307	1326
ACCTCCAGGTAGACAACCCA	DRD2	454	435	1137	1123	1146
ATGGCGTAGTAGTTGTAGTG	DRD2	259	1026	1388	1593	1605
GGAGGAGTACACCACGAATG	DRD2	740	834	1659	1584	1512
GGAGTTTCCCAGTGAACAGG	DRD2	491	624	1161	989	996
GGGTGAGTGCAGTTGCCCTG	DRD2	588	1081	2164	1916	1888
TAGCGGGTGTTGTAGAGCAT	DRD2	397	649	1319	1070	1113
AGAAGAGAGAGGATTCCCGC	EDNRB	389	363	722	643	615
CAACACAGTGATTCCCACGG	EDNRB	512	605	1113	1077	1022
CCTCCGCAGATGCCTAAGGG	EDNRB	864	627	1266	1213	1198
GAGTCGAATTAAAGGAATTG	EDNRB	579	738	1118	1095	1037
GGTTATCATATCAAAACCCA	EDNRB	411	350	755	733	724
TTTCAAGTATATCAACACGG	EDNRB	360	412	750	622	622
AAGAGAGTGATCCATACCAC	EED	630	324	583	579	565
ATAACCCAAATAAAACTAAC	EED	374	240	300	298	303
CAAGTGTGTAAATAGTCTCA	EED	409	534	1312	1308	1203
CCGGTTGTTGCAGTCTTATG	EED	526	884	1782	1579	1664
CTGGATATTCCACAATCGTA	EED	524	663	996	973	965
GATGCTGTCAGTATAGAAAG	EED	579	660	1081	908	988
AAAAACTGCACGTCGATCAG	EGFR	532	709	1263	1118	1274
ACCAGGCAGTCGCTCTCGCG	EGFR	495	459	916	841	922
AGCACAATGGATGGCAGACG	EGFR	628	646	1211	1110	1097
AGGCGCGGACACATGAACCG	EGFR	643	434	838	797	842
ATCCGAAAACTTCCAGACCA	EGFR	382	396	828	763	771
GAGAACCTAGAAATCATACG	EGFR	532	467	778	601	657
ACTGACCGAACCCAGAAGGT	EHMT1	526	508	1067	1058	1092
AGACCAAAGTATTAAAACAG	EHMT1	579	298	537	476	522
AGGGCAGCGTCCCCTTGACA	EHMT1	473	787	1397	1338	1485
GCTGGCATTATTGACTCGAG	EHMT1	512	488	923	885	891
GGCGTCTGAGAAAAAGCACT	EHMT1	545	443	621	604	625
TGCAGACCTGAATCAGCATG	EHMT1	500	795	1441	1333	1277
AGTGCAAGTCATCACTCATG	EHMT2	508	778	1694	1582	1474
CACACGCTCATCCACAGAGT	EHMT2	320	361	776	610	612
GAAGACCATGCCATTCAGCT	EHMT2	310	513	929	838	901
GCAATTACCAGCGTGGTTGG	EHMT2	545	910	1471	1606	1592
TCTTTGGGGGACACCCCTCG	EHMT2	465	803	1559	1632	1715
TGTAGCGAGCTACCTCCAAG	EHMT2	431	684	1334	1291	1199
CCTCCAAGGCTGTTGCAAGG	EIF3G	506	579	1190	1094	1030
GAACCTGAGTTAGTGCCGGG	EIF3G	630	341	791	728	696
GACAGAGTACAAGATAGATG	EIF3G	669	555	1069	932	1034
GACCCGATGAACAAGCTCAA	EIF3G	312	305	745	533	498
GGACACGTCGTCACTGACTG	EIF3G	583	660	1188	1080	1029
TCACCAGCGAGCTCCTCAAG	EIF3G	466	409	832	785	842
AAGAACGCTTAAAAAAAGAA	EIF5B	515	227	375	341	309
TACATGTGTGTGACGAAGCT	EIF5B	496	534	1152	1008	1090
TCCGGTATCAAGAGTCACTT	EIF5B	591	697	956	1059	1102
TGCAGAAATCAAATAAAAGG	EIF5B	375	312	442	358	360
TGTCCGATGAGAAGGATGCA	EIF5B	473	505	1168	914	896
TTAGTTGTTGACATTATGCA	EIF5B	380	809	1409	1409	1360
AGAAGGGAGACCCTAAGCAC	ELF3	516	420	792	707	708
AGACTCCGGTGGAAGTGACG	ELF3	598	631	1192	1088	1110
CAGTGCTATGTACAGCTCCG	ELF3	449	806	1646	1628	1641
GGACTGGATCAGCTACCAAG	ELF3	813	624	797	753	836
GGGGGCGCAGTTGCACAGCG	ELF3	649	500	1104	973	1068
TGATCCAGCTGAGCTCGTCG	ELF3	369	508	1076	947	942
AAAGCATATTCATTCTGTGG	ENPP3	509	540	1075	966	959
AAATCATTATACTATTGTCA	ENPP3	355	505	733	642	657
ATTACGAGCCCTGATACGAG	ENPP3	625	493	1062	861	852
GACTACAAGAGTGTCTGCCA	ENPP3	473	647	953	916	944
GCTTGCATTCCATATCACAC	ENPP3	657	259	404	376	351
TTGTAATGGATATATTTGGA	ENPP3	389	761	1305	1140	1170
AAGAACTAGAAGAAAAACGA	EP300	556	390	500	382	375
AATATGCAGTACCCAAACCC	EP300	532	301	551	569	558
ATTGACTTCTGTGCTACTAG	EP300	536	572	853	731	807
CTCCCATAGGACTAGCACCT	EP300	594	648	1112	960	1063
GCATTATAGGAGAGTTCACG	EP300	688	692	1107	1101	1150
TTCTTCATCGTGCGGCAGTG	EP300	477	742	1308	1178	1140
AAATGACCGGCACAAAGTCT	EPCAM	513	474	941	985	980
AGTGTTCACACACCAGCACG	EPCAM	639	647	1394	1402	1487
CCCCACGAGCCTTACACGAG	EPCAM	511	667	1200	1144	1171
CGCAGGCGGTGACTCACGCG	EPCAM	469	456	1013	888	883
GGCAGCACGACTCCGAACCT	EPCAM	529	589	1177	1051	1091
TTCGAATATCGGAAAAGGCG	EPCAM	411	586	959	949	915
ACAGCGCAGCTGAGTCCGAG	EPHA1	560	831	1427	1249	1260
AGGCCCAGAACGGAGTGTCG	EPHA1	336	906	1453	1339	1309
CGTGTCGCCGAAGTGAACCG	EPHA1	534	738	1445	1402	1449
CTCCAACTGGATCTACCGCG	EPHA1	590	550	992	1108	1072
TCGAACCCTGACAATGTACG	EPHA1	414	697	1143	1153	1146
TGGCGCTGTGAAACTGAACG	EPHA1	361	484	941	976	958
CAACCTCTACTACGCCGAGT	EPHA2	570	808	1072	935	916
CACGCACCCATATGGCAAAG	EPHA2	537	1104	1310	1282	1262
GAAGCCCCTGAAGACATACG	EPHA2	386	1017	1513	1419	1388
GCAAAGGTGTAGTTCATGTG	EPHA2	745	1320	1948	1883	1710
GCACGGGGCACTCCAAACAG	EPHA2	344	774	1074	1012	1094
TCACGGAGAAGCCCTCAGTG	EPHA2	468	1368	2186	2190	2124
ACACTTCATGTTACCGTCCG	EPHA3	547	717	1040	1023	961
CGCCGCGCGAGATCCCACGC	EPHA3	484	292	724	511	551
CTACAACAAGTCGAAGCCCG	EPHA3	397	552	941	1052	994
CTCAGCTCAGAAGATCTACG	EPHA3	510	607	992	1043	995
TGGGATCATATTGGACTACG	EPHA3	621	681	1296	1414	1342
TTGAGGACTTCTCGCGAAGG	EPHA3	317	647	1348	1355	1284
AACACCGAGATCCGGGATGT	EPHA4	687	777	1313	1166	1235
ACATCGTGTACCTGTGACCG	EPHA4	609	746	1345	1564	1621
CCAGGATATTTCCTACAATG	EPHA4	528	575	998	902	948
GAATTTGGCGAAGTATGCAG	EPHA4	535	466	878	863	876
GGAGCCTCGAACCTCCACCA	EPHA4	400	679	1208	1245	1132
TGACGACCAACCAAGCAGGT	EPHA4	566	284	638	668	560
ATTAAAATGACTTACACACT	EPHA5	622	557	827	759	807
CAGCTCCAGTGATTGTGTCA	EPHA5	652	956	1540	1577	1549
GCAGGTGTGTGTGACGAGTG	EPHA5	500	828	1497	1228	1261
TCCTCATGGGTATAACTGTG	EPHA5	347	776	1510	1468	1498
TGAGAACGGGAGAAACATCA	EPHA5	347	490	793	840	867
TGGATGGGCAACAGCGCACA	EPHA5	365	921	1481	1724	1657
ACTTAACACAGAAATTCGTG	EPHA6	469	660	992	1112	1171
AGAACAAAGTTAGAATGACG	EPHA6	544	453	773	792	868
CTTCCATGTAGGTTAAACTG	EPHA6	380	701	1117	1135	1152
GAACTTACCATCTTGATCCG	EPHA6	470	768	1044	1008	1058
TCGCATTGAGAGAGTCATTG	EPHA6	403	702	1266	1394	1457
TTCACCCACAGGCCTACCCA	EPHA6	616	707	1116	1016	1028
AGCTGTCCATCAATTCGCCA	EPHA7	762	585	957	1076	986
CCGCTTACACAATATTCTGT	EPHA7	524	368	609	631	656
CTCCTCAAGATGTGAATGTG	EPHA7	565	775	1636	1680	1623
CTGACTTAAGCCGATCCCAG	EPHA7	490	513	966	986	982
GTGTAGCAACGTCAAGTCTG	EPHA7	570	778	1504	1410	1408
TTTCGAAAGGCAACGCACAG	EPHA7	335	580	717	797	784
CCGGGGAAGTCTGCTACGGG	EPHA8	535	542	1074	973	983
CTTCTACAAGTCGGCCCCTG	EPHA8	622	993	1484	1503	1543
GAGAAGATGCAGTATCAGAA	EPHA8	335	476	899	831	949
GCAGTGGGACTCCATCAACG	EPHA8	408	755	1514	1399	1306
GGCACTTCTTGTAATAGATG	EPHA8	498	943	1727	1619	1764
GTTGACGGCCTCGATCCAGA	EPHA8	374	532	892	847	839
ACTCCCGGACAGCTTCGTTG	EPHB1	459	975	1408	1480	1445
AGAGATGCGCTTCACTGTGA	EPHB1	446	1074	1478	1585	1556
CTCCGTAATCCTGGAAAGCG	EPHB1	397	581	1013	1207	1231
GACATGTATCCCCAACGCAG	EPHB1	702	334	656	549	527
TCGGACCGGCTATTACCGAG	EPHB1	440	761	1398	1231	1338
TTGACGGAGACATGCTGTGG	EPHB1	264	1300	1861	1782	1726
AACATCAAGACACTGCGTCT	EPHB4	427	466	923	879	907
AGCCCACGAACTGCCACCCA	EPHB4	598	641	1146	1214	1141
GCTGAGTACTCGGACAAGCA	EPHB4	361	713	1401	1548	1635
GGGCCCTGAAGTACCCAATG	EPHB4	710	689	1178	1169	1164
TGTCCGACATCCGGGTGACA	EPHB4	481	683	1388	1365	1385
TTGCACATCACACACCTCGT	EPHB4	372	544	807	777	783
ACTTCGAACCAAAGCTCCCG	EPHB6	641	467	915	874	848
CACTTCGACCCCCGCCAGAG	EPHB6	578	656	1303	1278	1256
CATCCGAGAATTTACCCGGG	EPHB6	557	472	1034	1035	1076
CCCCAGGCTGCACTGCAACG	EPHB6	447	695	1105	1114	1227
GACCTTCGAGGCATGCCACG	EPHB6	344	671	1313	1081	1059
TCAGCTCCGCTACTACGACC	EPHB6	487	373	647	614	617
ACCATGTCCGAGAACACCGT	ERBB2	452	396	657	562	556
CAGAACCTGCGAGTAATCCG	ERBB2	501	396	923	870	900
CAGAGGCTACGAATTGTGCG	ERBB2	322	703	1303	1178	1170
CTGTCCTTCACATACTCTCG	ERBB2	511	739	1453	1386	1367
GCATCCTGATCAAGCGAAGG	ERBB2	306	603	990	943	960
GCCCAGACCGTAGCACACTG	ERBB2	583	514	920	882	957
CATGGACACGATCGACTGGA	ERBB3	670	718	1416	1111	1178
CCATACTGATACTTGGTGTG	ERBB3	502	865	1892	1428	1553
CTGAAGTTGTGCATGTGGGG	ERBB3	360	781	1458	1472	1477
GTCACTTCTCGGATCCACTG	ERBB3	456	497	1141	856	890
TAAGCAACTACTACACAGTG	ERBB3	342	569	1159	996	1002
TCCTGTCGAAACTACAGCCG	ERBB3	458	377	865	753	770
AATGTCCAGATGGCTTACAG	ERBB4	527	651	1066	933	1079
AGAATTTACGCATTATCCGT	ERBB4	303	495	738	727	702
CATAATCCAACAGGCAACCA	ERBB4	470	551	725	602	630
CATGTTTCTACAGCTTGTGA	ERBB4	414	672	1244	1128	1155
GTAGAACCCTTAACTCCCAG	ERBB4	492	504	910	758	877
TAATGGTATGGTAATAACAC	ERBB4	420	322	707	658	624
AGTGGAAAGATCAAAGACGC	ERBIN	498	523	770	752	757
ATGGAGCTTTCAATTAATGG	ERBIN	515	588	1023	1176	1183
GTGAATTGCTTGATAAGAGG	ERBIN	410	531	879	830	865
TAACTAATATGGAGACTGGA	ERBIN	636	463	792	848	881
TTCTTAAGCTCATCTGGGTA	ERBIN	586	948	1604	1585	1513
TTTACAACAGTTACCCCCAG	ERBIN	505	526	895	964	1000
AGCCCCAATATAGCTAGCAG	ERC1	425	569	1199	1172	1182
CAGGACTCAAAAAGGACTCA	ERC1	660	530	1100	1040	1017
CCAGTCGTCTTGTTCTCTCG	ERC1	447	764	1591	1498	1502
CCTTGACTGCTAAAGAACAA	ERC1	539	408	617	600	603
GGAGGAACTAAGTTCGAAAG	ERC1	418	729	1167	1238	1163
TCAGTCAGTTCTGTCACACA	ERC1	727	620	916	883	953
ACCTCGTAGAAGCGGCAGTG	ERCC2	639	848	1618	1287	1307
CACTGATCATGGCATACCAG	ERCC2	438	479	867	842	805
GCACCTCAGGATGAATACAC	ERCC2	535	238	454	411	425
GTAACTGTAAACCACCACAT	ERCC2	693	452	697	566	613
TGAGTGTCAACATCACTCGC	ERCC2	251	427	788	730	659
TGCTGGAATACGTCAAGTGG	ERCC2	429	699	1261	1070	1165
AAGTCATATTCTGCCAACAG	ERCC3	603	285	560	524	560
AGTGGATGAGTACGGAGCCA	ERCC3	455	993	1304	1393	1374
GACAGCTGCATACAGGGAGT	ERCC3	495	493	1040	845	879
GACTGCAACCCTAGTCCGGG	ERCC3	575	510	938	874	829
GGGATGTCAGATTTACCCTG	ERCC3	455	651	1484	1350	1350
TGCAGCTGTCACGCCAACCA	ERCC3	441	464	1035	782	765
AAAACGAGTTTACAGCTACG	ERCC4	472	655	1217	1040	1131
AGCACTGACCGAAGTACTGA	ERCC4	521	784	968	1077	991
CCATAATCCGTCCCTCGAAG	ERCC4	402	557	1003	882	861
GCACCCTTGTCAGAGCGTAG	ERCC4	684	490	1065	1013	1069
TATGAGGTCTACACACAAGG	ERCC4	468	369	760	695	790
TCGAGCATTTACAAACATGG	ERCC4	602	338	649	576	534
CAGACAATTCACTCAATGAA	ERCC5	567	391	732	889	862
CGTGAAGTCATCTCCATGTG	ERCC5	420	657	1232	1367	1443
CTTATTTGAAGCAATGCCAG	ERCC5	393	811	1143	927	1009
GAATTCATAAGGGGTAGATG	ERCC5	482	555	1091	1227	1158
TACACAAAGTGTCCCTTTGG	ERCC5	473	916	1651	1638	1637
TTCGAACTTGAGTAAGACTG	ERCC5	444	878	1535	1476	1417
AGGTGTGGATGTGTATGACC	ERCC6	686	604	1448	1486	1485
CATCGGAGTCAACCTGACAG	ERCC6	539	525	1037	972	1087
CCAGACAAGATGATGCGATG	ERCC6	624	590	1346	1368	1466
GAAGTTTACAGAATTCTCAA	ERCC6	542	327	461	373	373
TACAGCAAGATCAGGACTCG	ERCC6	566	662	1312	1361	1395
TGCCTATTCAGGAGACTGCG	ERCC6	511	702	1150	1193	1241
AGATCAGCCTGGACTAGTCA	ERG	648	951	1746	1593	1629
CCCTGAAACATACCTAACTG	ERG	446	722	1004	1061	1167
GAATGCAGTATGGCCAAAGG	ERG	585	625	1020	1009	966
GATGACTCTACGCTCGTTCG	ERG	576	831	1509	1456	1524
GGTCTGTCCATAGTCGCCAG	ERG	461	565	984	860	882
TTAATGCATGCTAGAAACAC	ERG	413	280	525	495	485
CGCCGTGTACAACTACCCCG	ESR1	418	500	998	923	939
GCTGGTTCACATGATCAACT	ESR1	461	435	610	541	579
GGGATACGGAAAGACCGAAG	ESR1	657	426	1069	970	979
GTGTGCAATGACTATGCCTC	ESR1	599	829	953	1200	1116
TAGTCGGAATAGATTATGGG	ESR1	331	830	1281	1185	1297
TCAGATAATCGACGCCAGGG	ESR1	324	483	1083	1039	1055
ACTCGTGCATATGATTGGCT	ESR2	398	847	1635	1689	1573
AGTGATCTTGCTTCACACCA	ESR2	662	650	1117	1038	933
CGGCTCTCTACGTAGGAGGA	ESR2	358	659	1314	1233	1275
GGGGCGGCTCACAAGCACGT	ESR2	565	442	719	615	654
GTGGGTACCGTGTTATGCGA	ESR2	484	569	1307	1200	1174
TTACTAGTCCAAGTTCAAAG	ESR2	311	340	581	501	502
ACAGGGACCTAGCATTGCAG	ESRP1	417	880	1514	1391	1343
ACGAGGACGGGGATTTCGCG	ESRP1	420	504	761	754	770
GATTTGGGATCAGCCAACCG	ESRP1	496	608	1037	1046	1049
GCACGAAGTACTAGTCAGAC	ESRP1	429	556	851	682	765
TCAGGCAATAATACATTCTG	ESRP1	586	614	771	758	736
TTGTTACCTATCCAGACGGT	ESRP1	469	571	1021	930	920
AAGGACGTCCTATGTACCAA	ETV1	569	654	1206	1110	1101
GCAGCTACCCCATGGACCAC	ETV1	538	571	849	852	844
GGTTCCTGTTTAATCATCAG	ETV1	606	576	943	955	1007
GTGTCATCATAAAACTGCCT	ETV1	565	402	559	537	549
TATGATCAGAAGCCACAAGT	ETV1	453	487	944	836	884
TTCCCTTTGTAGAATCAGCG	ETV1	464	746	1102	1002	1065
ACGCAGACATCATCTGGGAA	ETV4	629	725	1146	1185	1188
CCTTCCCCCGGGCAGAACAA	ETV4	460	608	1264	1122	1191
GAACGAGTGACAAATATCCA	ETV4	504	552	946	966	992
GGTACATCGACGCACACCCG	ETV4	389	798	1365	1363	1372
TGATGGCGATTTGTCTAGGG	ETV4	270	779	1285	1376	1317
TGGCTGGCCTGTTCGTACAG	ETV4	426	815	1725	1314	1310
ACCAGTATCCATCAGAACAG	ETV5	561	423	839	685	724
GAATCAACGCAGTAATCCCG	ETV5	478	476	729	708	751
GGTACTTACAGTTATCAGAC	ETV5	500	259	520	633	611
GGTTAATGGCTTGAACCCGG	ETV5	486	425	737	668	710
GTGTCGTCAAAGTACAACCG	ETV5	449	659	1064	955	990
TGGGTTCTGACATTTGCCGG	ETV5	485	674	1235	1113	1099
AACGGTGAAAAAAGAATCCG	ETV6	528	499	991	877	856
ACGGTGCAACAGTTCAATGG	ETV6	325	942	1649	1745	1680
GCAGCCAGTTTACTGGAGCA	ETV6	423	725	1546	1414	1429
TCGGTAGCGAAAGTCCTCTT	ETV6	568	484	884	825	898
TGGAACATGAAGTGGAGTCG	ETV6	503	902	1670	1526	1595
TTGAAATCCACGGAGTGCCG	ETV6	552	739	1226	1087	1115
ATACTCAAAAACTTACCACC	EWSR1	719	278	362	328	326
GATAATACTGACCTGGTAGG	EWSR1	497	661	1079	1046	1057
GCTGACTTCTTTAAGCAATG	EWSR1	554	562	898	902	911
GTCCTGTCGGAATGAACCTG	EWSR1	415	509	1286	1071	1158
GTGGCCTTACCTTGCAGGTG	EWSR1	474	738	1147	1274	1204
TATCTTAAAAATTACCTGGG	EWSR1	589	440	739	730	814
AAACATTCTAGCGGCCATCG	EXT1	370	742	1285	1275	1257
ATATCACGTCCATAACGGAG	EXT1	305	448	794	783	789
ATTCACGGCAGTCATCCATG	EXT1	417	588	1330	1167	1268
GATGTCAAACCCCACGTCCT	EXT1	432	522	1079	1010	1014
GCAGACACAATTCTTGTGGG	EXT1	483	725	1254	1192	1230
GCCAACTCGAGCATCCACAA	EXT1	430	420	894	763	849
AAAAAGTACGTGGATGACTT	EXT2	531	596	899	926	931
ACCTTCCGGAGAAAGGACCG	EXT2	338	728	1347	1251	1187
AGAGCTGTGTTATAATCTGG	EXT2	528	791	1528	1573	1487
GATAGTCCCATCCCCGAGCG	EXT2	638	573	1026	1023	1019
GCGGTGAAACCTTGCGACTG	EXT2	414	813	1535	1362	1370
TAAATGTACCAACCTCTCAG	EXT2	551	390	736	563	625
ACATAACATTCCGTATATGG	EZH2	511	424	692	627	557
ATGTTCGGGGTACATTCAGG	EZH2	464	665	1232	1188	1113
CTCATTGCGCGGGACCAGGG	EZH2	563	681	1157	1110	1136
GGACTCCAGCACATTAATGG	EZH2	435	515	1011	842	931
TGGTACAATAGGCGACTGTG	EZH2	381	808	1489	1615	1496
TGTGTTATGGAAAATCGTAG	EZH2	372	687	1053	1027	1137
ATTTGAACCATTCCCACTGG	F2R	439	558	912	894	902
CAGATGGTGGAAATGATCAG	F2R	461	735	1450	1365	1466
GGAGCTGGTCAGATATCCCG	F2R	636	729	1489	1446	1497
GGGTTTCATTGAGCACGTCA	F2R	445	584	805	742	753
TCATCTTCCAGATAAACACG	F2R	594	348	745	691	762
TGACGGTCATCAGCGTTGAC	F2R	331	502	975	923	1001
CCACGTGGCTCTTCCCACGG	FAM46C	419	788	1241	1274	1207
CGCTGTCCAACAAGAACGGG	FAM46C	567	574	986	986	997
CGTGTATGGGGACTTCGAGG	FAM46C	407	682	1276	1131	1170
GACATCGTGCAGACCGTGCG	FAM46C	438	573	904	1012	994
GCAGTCGTAGAAAAAGAGCA	FAM46C	455	939	1354	1258	1334
TCCATGGATGGGCACGACCT	FAM46C	424	599	1102	1149	1098
ACTGCACGACACCCACCCTG	FANCA	570	490	1053	922	947
CAAAGCCTCGAGAGCAACTG	FANCA	550	576	1129	1087	1144
CCTCACAGACTATGTCACAC	FANCA	460	332	576	594	588
CTGCGGTCCTAAGCGTCAGG	FANCA	566	534	1133	1169	1249
GCACATGTACTGACCACTCG	FANCA	609	583	1022	1237	1188
TAATGGTGAACCCACCCACA	FANCA	494	538	1258	1020	1080
ATGAGCTTGATCCATTAACA	FANCB	569	468	958	1020	958
CTGTTATTATAAATGAACTC	FANCB	565	337	450	505	484
CTTTAATAAACCTGGTTCGA	FANCB	557	429	871	857	829
GCAGGGGAGATTGAAAATCT	FANCB	700	596	781	785	806
GTTACTACACTGCTATAAGC	FANCB	461	304	451	355	374
TTCATAAGTTGAACTGCACA	FANCB	347	560	836	860	840
AATAGCGGCTAGTACCTCTG	FANCC	682	794	1342	1328	1443
ATGGATTTAACACTCAAAGG	FANCC	513	364	704	673	700
CAACACCATGACGAGAGATG	FANCC	611	638	1311	1198	1196
CTCAGGAACTCCTGAAATCG	FANCC	528	661	1482	1473	1440
TAAACTTAACTCCTGGACCA	FANCC	583	510	903	984	993
TTCTGTTCCAGGTCCTACGG	FANCC	548	590	1184	1204	1270
AAGGGGAGGAACATAGTCTG	FANCD2	547	687	1690	1343	1377
CACAACGGAGACACCACTCT	FANCD2	446	487	945	867	905
GAAATGGCTTGACAGAATTG	FANCD2	620	630	1326	1167	1206
TGAAAAATAAAGGACGACAA	FANCD2	457	344	598	620	583
TTTCCGAGAACTGGACATTG	FANCD2	488	760	1601	1394	1578
TTTGCTAATCTAATCCAAGG	FANCD2	452	415	701	630	792
AAAAGTTCCGATGTTTGGAA	FANCE	497	628	1064	1031	1002
AAGCTGTAGCTCAACCGGCA	FANCE	396	481	800	699	661
AGATTCCTCTGGCATAACGG	FANCE	466	696	1202	1097	1097
CGGTTGGGGCCGCATCCTCG	FANCE	419	691	1228	1288	1274
GAACGGTGGGGTATCGACTG	FANCE	472	565	1191	1109	1151
GCAACTCCAAACACTCAGGT	FANCE	643	340	656	584	667
CGCTACCTGCGCCGCGCGCA	FANCF	344	654	1038	1066	1096
CTGCGCCAGCTCGCACGCTG	FANCF	548	582	1210	1082	1133
GCGCCCACAGCCCGTCCAGG	FANCF	596	572	1085	960	968
GCTGGCCGTGTCCCGCACGG	FANCF	574	606	1190	1198	1283
TGCTGCGCCTGCTCTTCCCG	FANCF	456	1141	1775	1944	1942
TGCTGTCGGCGCGCCTGCTG	FANCF	497	740	1709	1734	1770
CAGCTGCCTAGACTTGTGGA	FANCG	653	639	1271	1350	1264
CAGGTAACAGTCAATTCCAA	FANCG	425	360	610	551	616
CTGAAAGAGGGATCAACCTG	FANCG	463	738	1387	1303	1324
GCGGACAAAACTCTCTGCTG	FANCG	538	851	1288	1388	1438
GCTAAGCACTGACCATCTTG	FANCG	403	995	1831	1904	1811
GGGAGCAAAAGAGTCGCGGG	FANCG	435	610	890	930	973
AGTTGGGATCATGTTACTCA	FANCI	562	582	1191	1053	1121
ATACAAGCTTCTAACTTCAG	FANCI	434	489	963	867	873
CATAGGATTACTAATGCTAG	FANCI	464	368	811	888	795
TAATGATACTTACTTGAACA	FANCI	452	407	673	537	527
TGATGGCAAACACGATGTGT	FANCI	467	616	1136	1162	1108
TTCCCTGATATGTGCAACGA	FANCI	479	518	1053	798	909
ACAACACGCAGAATTGCACT	FANCL	464	435	933	888	856
ACTCACCAGACTTGTATACG	FANCL	351	713	1402	1366	1352
AGAATCACCAGATTGTGTTG	FANCL	466	960	1669	1892	1738
AGGTGAAAATCACGTCCCTG	FANCL	416	791	1628	1775	1678
CGAAATGAATCCCTCGTACA	FANCL	715	633	1018	944	1005
TTCATCCATAACATCCCAGA	FANCL	556	273	436	411	406
AATTGTGATACGGGTAACAG	FANCM	509	555	957	860	936
AGTCCACGAATGGTTCCTGA	FANCM	518	554	1142	914	892
ATAAAGAATTTATGTCTCCA	FANCM	433	410	935	851	918
ATACAACAAGGCATAATCGA	FANCM	530	284	584	454	492
GAAATTGTACATGACCACGG	FANCM	543	394	685	625	599
GAATGGTCAACTTGATACGT	FANCM	619	335	675	633	691
AAAGAAACTGTACTCAGACC	FAS	474	374	651	620	648
ACAAAAGGGAATGTCACCCT	FAS	659	418	1000	903	845
ACAAAGTGTTGAGATCGGGT	FAS	508	600	1253	1161	1162
AGTGACTGCACGTCTTATGC	FAS	544	447	866	898	886
CGGACGTCAGAATCGGGATG	FAS	572	1189	2177	2142	2116
TGAAAACTTACGTGCTACAC	FAS	359	412	769	828	756
AGGCGACGGTCTCTCCCAGG	FASN	691	543	895	883	874
CCAGAGGGGATACCTACCCA	FASN	488	436	1010	810	846
CTGAACAGCACGGTAGCCGG	FASN	439	399	1091	889	935
GATGTCTCGGAAGTTAAGGG	FASN	631	416	897	717	784
GCCCAGCGTCGCTCTAGACA	FASN	370	617	1339	1158	1148
GGACCATGGCCCTAGAAGTG	FASN	603	582	1294	1172	1206
CCGGATGACCTCATCAGACC	FBXO31	524	315	586	572	576
CTACGGAGGATTGTTGAATG	FBXO31	534	809	1477	1510	1525
CTTCCATGGAAAGTGTGCCA	FBXO31	518	725	1473	1366	1364
GCAGCTGAATACGGTGCATG	FBXO31	477	716	1627	1456	1397
GCCATACATGCACTCCACCG	FBXO31	452	615	1221	1208	1263
GGAATTCCGAACATGGCTGA	FBXO31	580	895	1285	1252	1265
ACAGCTCAGACAACAAGAGG	FBXW7	449	612	1111	1211	1097
AGGCAGGTCCACGATACTAG	FBXW7	466	652	1113	979	1012
ATAGAATTGATACTAACTGG	FBXW7	543	544	744	708	666
ATGAAGTCTCGTTGAAACTG	FBXW7	505	660	1158	1184	1153
GGAGACCTGAGAGCAGCCAA	FBXW7	505	725	1205	1150	1068
TCATTAGTGGATCTACAGAT	FBXW7	470	460	669	664	674
AGGCCCCAGGTATAGAACAG	FCHSD1	365	678	1389	1322	1225
CATTGAACGGGAATATGGAC	FCHSD1	384	327	655	599	548
GACTGAACCGAAGTGACCAT	FCHSD1	520	587	1085	1050	1061
GCAGGAGCGACGTCTTAGTG	FCHSD1	594	958	1832	1496	1515
GTCTGACCGATACCGTGACC	FCHSD1	502	376	675	678	723
GTGCGGCTTAGCAAGGTCAA	FCHSD1	478	882	1240	1177	1322
CAAGCAAGTTTGAACAACAG	FCRL4	418	432	767	743	740
CGTGTTTGAAGGTGACACGC	FCRL4	639	477	886	813	809
GAGAAGACTCGGGATCGTAT	FCRL4	383	475	911	927	954
GCACCTGTCGTACTTCGGAA	FCRL4	568	613	978	1070	1004
TTGAAGACGACGGTCCATGG	FCRL4	468	835	1394	1564	1505
TTTACAGAGCTGCCTTCCGT	FCRL4	409	408	773	709	702
AAGTACCAGGAGGCCAGCAA	FES	514	434	791	864	924
AGAGTGACAGGGAATACGCA	FES	510	627	1184	1218	1109
GAAAGCCATCCCCTTCAAGT	FES	561	362	529	511	496
GCAGCGACTGGAGTAGACCA	FES	475	777	1406	1362	1406
TACTCACCGAGAACTTAGGG	FES	530	582	1394	1214	1194
TAGGCCTACTGATCCGCGAG	FES	415	552	1099	1136	1162
CCAGTGGCTCAAGCACATCG	FGFR1	586	440	937	881	915
GAAACAGTGTCTCACGCATA	FGFR1	520	881	1202	1223	1293
GAGCATCATAATGGACTCCG	FGFR1	373	653	1196	1086	1055
GATCATCATCTACTGCACAG	FGFR1	623	324	526	484	421
GCTTCCCGAAGACCCTCGCT	FGFR1	507	528	777	808	877
TGCTGGTCACACAAGCGTAG	FGFR1	341	694	1098	1015	1055
ACAGCGAAACTTGACAGTAT	FGFR2	559	492	971	944	896
ACTGCCGGAAGATCCAAAGT	FGFR2	451	459	824	782	807
AGCGTGGTCCCATCCGACAA	FGFR2	480	688	1507	1410	1393
AGGCCCACTCTACGTCATTG	FGFR2	333	1124	1806	1535	1786
GATAGCCATTTACTGCATAG	FGFR2	661	796	1545	1311	1352
GGAGCAAATACGGGCCCGAT	FGFR2	595	372	790	743	748
AATGTGTCCGAGCGTGACGG	FGFR3	501	622	1122	959	1098
AGAGGCCATCGGTATTGACA	FGFR3	483	846	1442	1349	1341
CACCTATAGACAGTCCCACA	FGFR3	422	418	870	870	821
CCAGTGGCTCAAGCATGTGG	FGFR3	513	648	1143	1099	1120
CCTGTCGCTTGAGTGGAAAG	FGFR3	532	895	1691	1721	1695
GTGTAGTTCCCACGGTCCGA	FGFR3	600	557	1125	1018	1073
ACAACCCAGCTAGTAGCAGG	FGFR4	470	649	1117	1255	1210
ATGCAGCATACCTGTCCCGG	FGFR4	495	579	1111	980	1030
CCTCAGCTGACACGTTCCGA	FGFR4	546	6	14	28	26
GACCTCTAGCAATGGCAACG	FGFR4	452	538	1042	1084	1054
TGCAGACAATGCCTCCGACA	FGFR4	522	641	1157	1170	1153
TGCCCATAGAGTTCTCCACG	FGFR4	603	912	1600	1770	1690
AATTGGACGCACTCACACAC	FH	360	346	475	567	514
ACCATTCGAGCGGCGTCCGG	FH	443	638	1147	1116	1223
CAGCGGAGCTATGAACACTA	FH	552	464	656	545	552
GCAGCAATGTGCATTGCCGT	FH	531	547	975	956	977
GCTGCGAGCTCATAGATCCT	FH	562	563	1190	1101	1109
TCTTGATTCAAAGATTGCTG	FH	343	609	1143	1119	1185
AAACCACAGAGGGCTTGATG	FHIT	575	559	1099	896	846
AGGTCTCGGAAACGCTCCAC	FHIT	400	424	836	910	907
CATCTGTACACTCACCTGCA	FHIT	540	528	993	1079	1028
GGCGACCCAGAGAGTTGGGA	FHIT	447	850	1482	1590	1635
TCTTGTGAACAGGAAACCTG	FHIT	326	495	1003	858	818
TGAAGCCGGACAGACTGTGA	FHIT	458	818	1293	1157	1294
CAGATACCTGGATGGTCCGA	FKBP9	479	576	1089	1042	995
GAAAACATATGACACATATG	FKBP9	389	607	961	965	969
GGTTGTGGAAGTCAATCACG	FKBP9	602	628	1259	1152	1218
TGAGCGGCGAAGTCAAAGTG	FKBP9	663	740	1414	1362	1318
TTGGGATGTGTGTAAACGAG	FKBP9	460	768	1215	1227	1163
TTTGACACATACATCGGGCA	FKBP9	528	424	971	875	914
AGATAGGGCCTTCACGACCA	FLCN	478	699	1568	1484	1441
ATAAATTCGGTCCATCATGA	FLCN	590	696	1229	1146	1091
CAAAAAGTCAGACATGTGCG	FLCN	644	847	1654	1647	1642
GCGTGCCCAGAGAATGAACA	FLCN	472	557	1046	913	960
GCTGACTGAGAAACTCCTAG	FLCN	491	496	917	936	979
GGCCAACATACGAAAAGATG	FLCN	545	396	796	871	876
AGAACTGTGCAAAATGAACA	FLI1	370	432	703	678	668
AGCAGTCGCCTAGCCAACCC	FLI1	557	570	899	916	889
CATGACCACCAACGAGAGGA	FLI1	619	855	1384	1444	1474
CGGTGAGGGTCAATGTCAAG	FLI1	473	739	1221	1135	1219
CTCCGTAGGCAGAGTCGAAG	FLI1	540	657	1255	1150	1242
TCTTATGACTCAGTCCGGAG	FLI1	616	400	818	988	904
GACCGGACGCTATATGATTG	FLNB	593	906	1595	1627	1811
GATGTTAACATTACATACGG	FLNB	443	236	400	359	434
GCCCGACAATCCCACCATGA	FLNB	620	610	1141	1113	1100
GCCTGGAAGCCCCTACACAG	FLNB	434	453	832	773	825
GTGCTTGATGGCCTTAACCG	FLNB	486	458	1093	998	1063
TGAATCAACTGTGAAGTCGG	FLNB	494	697	1211	1313	1350
AAGAACGCTGTAGAACACAT	FLT1	505	4	18	20	15
AGAGCCAGGAACATATACAC	FLT1	662	346	563	559	580
ATCACCTACATGCCGGACTG	FLT1	526	994	1475	1519	1508
ATGGCTCAGGCAAACCACAC	FLT1	539	359	665	652	660
CTTGGAAAAAATGCCTACGG	FLT1	456	744	999	911	871
TGATGGGAAGCGAATAACCT	FLT1	429	499	896	1203	1120
AAAGCTGTTCACATAAACCA	FLT3	538	330	525	618	670
AAGTACTGGTCAACACCCCG	FLT3	500	531	943	912	940
CTCACCTGTACCCATCATCG	FLT3	658	604	1131	1125	1175
GAGCATTCCAGAACCGACTG	FLT3	449	606	961	881	1041
GTACTTGTGACAAATAAGCA	FLT3	556	373	932	741	835
TGGTAATGGGTATCCATCAG	FLT3	512	612	1293	1363	1396
ATCAGCGTCGAATGGCTCAA	FLT4	406	876	1357	1238	1316
CCCTACCTGTGATATGCACG	FLT4	494	9	11	8	13
CGAAGGCGACTACGTATGCG	FLT4	307	781	1493	1431	1437
CGTGATCCTTGTCGGCACTG	FLT4	455	773	1339	1393	1397
CTCACCTCTCACAAACACGT	FLT4	488	276	334	356	369
TCAGTGTCCAGTGGCACTGG	FLT4	378	774	1471	1409	1443
ATCATAAACATCTCTAACTG	FNTA	503	414	628	563	544
ATGCAAAGAATTATCATGCC	FNTA	492	380	593	592	543
ATGCAGCCAATTACACAGTG	FNTA	464	421	1068	861	905
CTACATCACTGCGATAATTG	FNTA	460	686	1021	893	815
GCAGCAAGAGGAAGCCATGG	FNTA	390	603	1185	1129	1195
GCGTTACCTGTATAGGACAT	FNTA	701	595	1049	924	930
ACAGAAAGTGTAGCCACCAT	FNTB	544	587	933	1021	1018
CAGCTTACCTTGGAACAAGG	FNTB	569	337	585	543	485
CGGCAGATGCGCTTCGAAGG	FNTB	715	749	1183	1057	1194
CTTGTGCATCATTGGCACCG	FNTB	488	826	1361	1419	1346
GTTGGTCAGAGAAGCTACGG	FNTB	497	418	1023	936	906
TCCAGGAACTGACACACACT	FNTB	670	478	982	960	1083
CAATGTTAGTAGGTTCACTG	FOLH1	648	891	994	1085	1089
CACCAAACACCCATGAGTCA	FOLH1	531	578	991	905	864
CTTGGTATACAACCTAACAA	FOLH1	611	420	561	358	393
GGAGAGAAGGCATTAAAAGG	FOLH1	527	820	1404	1412	1460
TCTGGATAGGACTTCACCCC	FOLH1	465	669	1087	1063	1013
TTATAGACGTGAAGTCACAG	FOLH1	395	678	927	985	1111
AACATGTCCTACGCGAACCC	FOXA1	804	313	731	645	707
CCCGGCCCGGAGCTGATCGG	FOXA1	566	550	1213	1324	1253
GAAGGAGAGCGAGTGCCGAA	FOXA1	384	430	804	882	893
GCACTACAGTACTCGCCCTA	FOXA1	637	437	867	713	779
GCCAACTCGCCGCTCCACCG	FOXA1	487	561	1218	1193	1308
TGGACGGCGCGTACCCCATG	FOXA1	519	673	1361	1306	1305
CCCACTTCCAGCCGGGCAAG	FOXL2	547	592	1310	1114	1100
CTTCTCGAACATGTCCTCGC	FOXL2	581	284	366	417	427
GAAGCCCCCGTACTCGTACG	FOXL2	521	683	1202	1233	1227
GATGATGTACTGGTAGATGC	FOXL2	641	505	1029	1034	1042
TTCATCAAGGTGCCGCGCGA	FOXL2	588	614	1003	1027	991
TTCTACGAGAAGAACAAGAA	FOXL2	359	426	588	693	627
GGAGTTCAGCCAGTCCAACT	FOXO1	726	510	707	648	707
GGCGGTGCAAATGAGTAGCA	FOXO1	536	802	1272	1296	1244
TAGCATTTGAGCTAGTTCGA	FOXO1	461	686	1366	1301	1215
TCAAGAGCGTGCCCTACTCA	FOXO1	615	1011	1596	1609	1739
TTGCTTATCTCAGACAGGCT	FOXO1	382	327	793	730	803
TTGGTGGATGCTCAATCCAG	FOXO1	461	715	1286	1424	1353
AACAAGTATACCAAGAGCCG	FOXO3	476	417	770	738	805
AGCTTCCCATATACCACCAA	FOXO3	578	424	661	633	623
CATTAGAATTGGTGCGCGAG	FOXO3	426	699	1201	1078	1106
GTGCATGGCTTACTCACAGA	FOXO3	429	603	983	976	890
GTTCATGCGAGTCCAGAATG	FOXO3	511	731	1422	1220	1318
TTCGGGGATCATCGAGTCGG	FOXO3	687	709	1374	1306	1296
ACCGCGAAGAAGCAGATGTG	FOXO4	461	776	1560	1509	1516
CCCCGCATAGCTGCTGACTG	FOXO4	528	612	1061	1051	1107
GTAACAGGTCCTCGGAAGGG	FOXO4	404	705	1247	1236	1332
GTGCCCTACTTCAAGGACAA	FOXO4	515	706	1123	1170	1129
GTTCATCAAGGTTCACAACG	FOXO4	525	345	709	658	642
TCAGTAGTGAGCTCTGGTCG	FOXO4	522	730	1334	1291	1432
CATGTGCAGATGAGCCATCA	FOXP4	642	663	1413	1317	1293
GACATCATGGCCACGGACAC	FOXP4	495	477	898	752	798
GCAGCAGACTCGTTCCCAGA	FOXP4	599	787	979	986	998
TACACTCTCCATGTCCGTAG	FOXP4	641	552	909	989	1041
TGGAAAGCAGCAACCCAAAG	FOXP4	258	555	1068	1020	999
TTTAGGGGGAGCGGCAAACG	FOXP4	622	771	1016	1078	1002
AAAGAAGAAATCAGATCAGT	FSCB	442	393	655	667	656
AGAGCCTCTTCACTTAGGGT	FSCB	511	569	1397	1415	1463
AGGAATATTACCAATACTAA	FSCB	586	294	447	401	432
TCTTCAGTCTCTCGTATAGG	FSCB	551	746	1196	1200	1192
TGCAAAAAAGTGAATCCTCA	FSCB	499	465	634	697	694
TGGGGGCTGAACTTCATCAG	FSCB	492	633	1130	959	994
AAACCTGAACACTTCGAAGA	FUBP1	425	332	458	465	490
AATCATGATTCCAGCTAGCA	FUBP1	508	657	1067	877	930
ACAGATCTCACGCATACAAC	FUBP1	517	359	472	434	457
CACAGCAAATAGACTATGCG	FUBP1	627	548	1200	1127	1174
GAGTTAATTCGTGATCAAGG	FUBP1	602	732	1066	1223	1184
TCAAATGACTATGGTTATGG	FUBP1	416	711	1176	1225	1214
AAACGTTACAATTGAGTCTG	FUS	483	742	1450	1627	1639
AGCTCCTATAATCCCCCTCA	FUS	440	512	1159	1159	1238
CAAGATCAGTCCTCCATGAG	FUS	423	821	1477	1262	1339
GGCACTCAGTCAACTCCCCA	FUS	517	431	781	680	680
GGTGGTTACAACCGCAGCAG	FUS	511	703	1302	1181	1223
TGGGTCATCAAACGACACCG	FUS	441	475	961	888	822
AAAATTCGCAAACTTGACAA	FYN	406	262	589	458	451
AAACTACAACAACTTCCACG	FYN	589	326	405	350	357
ATCATAAAGGGCTACAAACA	FYN	352	529	902	827	886
GAAGTTGAAACACGACAAGT	FYN	472	471	735	662	741
GGTACCTCTCGGGTTTCCAA	FYN	471	492	758	701	715
TATGACAGGGAACAACTAGG	FYN	389	441	784	858	853
ATGGTGATGGTCTTGACAGC	FZD7	543	415	892	902	852
CAGCCCGACAGAAAGATGAT	FZD7	384	451	865	936	824
CTCAGACGACGGCTACCGCA	FZD7	444	629	1059	993	1064
CTTAAAGTACATCAGGCCGT	FZD7	485	601	1026	993	964
GCAGCCGTACCACGGCGAGA	FZD7	482	808	1400	1245	1330
GTGGGCCAGAACACGTCCGA	FZD7	345	429	924	853	881
CAGATTGTCAGCAAACGGGC	GATA1	439	290	521	449	524
CCACCCAAAGGAGTTACCTG	GATA1	489	524	1205	1113	1167
GAGCAACAGCCACTCCACTG	GATA1	339	688	1286	1225	1239
GCAGTGTTCCACGAAGCTTG	GATA1	450	1052	1679	1559	1730
GTGGTGACGATACCAAGGCC	GATA1	441	272	486	497	450
TGGGGCACACAGTCGAGGCA	GATA1	418	734	1269	1354	1381
CACCCCGACTCGCACCATCC	GATA2	440	555	712	778	835
CCTGGACTATGCAACAAGTG	GATA2	432	775	1714	1463	1519
GGCCGGCACATAGGATGGGT	GATA2	395	421	831	774	743
TCACGGTCCAGGGATTGTGG	GATA2	339	715	1475	1604	1441
TGCTATCGGTCAGTGACACC	GATA2	427	588	1018	915	1036
TTCAACCACCTAGACTCGCA	GATA2	386	421	568	440	467
ACCGAGTTCCCATAGTACGA	GATA3	570	722	1165	1040	1140
AGAGTCCGGAGCTGTATTCG	GATA3	517	976	1600	1758	1688
CCGGCTTCGGGTGTAAGTCG	GATA3	581	660	1498	1432	1469
CTCGAGTCCACGCACTCGCG	GATA3	485	705	1070	973	1107
GCCATCCCGTCGCCACAGCG	GATA3	396	658	1070	994	1031
TCCAGAACGTCCATCCACCA	GATA3	509	399	801	903	922
AGCATTGCGGCGCCACAGAG	GATA4	632	800	1165	1248	1288
CCCATCACGCCTCCAGAGCG	GATA4	490	647	1295	1326	1297
CGGCGCTGAGGCTTAATGAG	GATA4	378	603	1201	1032	1080
CGTGGGCACGTAGACCGGCG	GATA4	562	780	1091	1223	1132
GCAGCACCGGGCTGTCGAAG	GATA4	490	781	1246	1302	1365
GTCCCCGGGAAGGAGAAGCG	GATA4	465	597	1155	1141	1115
ACGTCCCCCGAGCTTCTCGG	GATA6	648	748	1455	1270	1243
ATCGATGGAGAGACTACGGC	GATA6	585	371	738	714	708
CAGATGAGATGATTCGGGCT	GATA6	4	456	834	763	793
GCTTACGACGGCGCGCCCGG	GATA6	579	739	1313	1169	1080
GGGCGCCCCGAAGGGATGCG	GATA6	461	771	1308	1558	1443
TTTGAAACGCTTGGGAACAG	GATA6	643	675	1262	1316	1313
AGCCGCACAAGTGTACGGTG	GLI1	465	808	1816	1553	1480
AGGATACAACCCCAATGCAG	GLI1	696	458	645	592	562
CATGTGACCAAGCGGCACCG	GLI1	546	710	1071	969	1018
CGGCGGTCAAGAGAAACGGG	GLI1	555	568	1039	1126	1138
GCTGGTTAGCAAGTGCCCAG	GLI1	605	574	1163	1119	988
GGATACCAGAGGGCTACGGG	GLI1	577	761	1327	1256	1292
AAGCATGTGAAAACGGTACA	GLI2	500	566	1228	1093	1097
CCACGACTACCTCAATCCAG	GLI2	537	425	714	744	797
CCATCTCCACCGACGCGTCG	GLI2	428	534	1089	1139	1137
CGTCATTCATAAGCGCAGCA	GLI2	495	440	708	627	623
CTGCTCGAACCGGTGCATGG	GLI2	411	912	1351	1561	1560
GGTACACATGCGCCGACACA	GLI2	691	787	1348	1229	1187
AAACAGGACGCATTCCAATG	GLI3	496	866	1396	1431	1582
ACAGCCAGAAGGAACAACCC	GLI3	567	338	745	579	597
GAGCTTCCTCTGACCGACGG	GLI3	419	601	1183	1058	1089
GCCCTCGGTGCCGTACCGTG	GLI3	566	702	1312	1588	1515
TCTGATGATAGTATTCCGCT	GLI3	458	534	909	857	830
TGATTGCACTCGCAGACAAG	GLI3	335	785	922	841	801
[truncated: 4,006 more rows]
